# Supplementary material for: Pan-Cancer Analysis Identified C1ORF112 as a Potential Biomarker for Multiple Tumor Types
Source: Front Mol Biosci. 2021 Aug 19;8:693651. doi: 10.3389/fmolb.2021.693651 (PMC8416665; doi:10.3389/fmolb.2021.693651)
Supplement: Supplementary file 1 [file DataSheet1.ZIP]

Archive with 4 entries (3 files):
- Supplementary Material_20210713/
- Supplementary Material_20210713/Supplementary Table.xlsx
- Supplementary Material_20210713/Supplementary Figure.docx
- __MACOSX/Supplementary Material_20210713/._Supplementary Figure.docx
