# Supplementary material for: Pan-Cancer Analysis Identified C1ORF112 as a Potential Biomarker for Multiple Tumor Types
Source: Front Mol Biosci. 2021 Aug 19;8:693651. doi: 10.3389/fmolb.2021.693651 (PMC8416665; doi:10.3389/fmolb.2021.693651)
Supplement: Supplementary file 1 [file DataSheet1.ZIP › Supplementary Material_20210713/Supplementary Table.xlsx]

## Sheet: Stable1
Supplementary Table 1. C1ORF112 genetic alteration types in TCGA datasets from cBioportal.
Cancer Study	Alteration Frequency	Alteration Type
Cholangiocarcinoma (TCGA, PanCancer Atlas)	11.1111	amplification
Liver Hepatocellular Carcinoma (TCGA, PanCancer Atlas)	8.33333	amplification
Liver Hepatocellular Carcinoma (TCGA, PanCancer Atlas)	0.806452	mutated
Bladder Urothelial Carcinoma (TCGA, PanCancer Atlas)	7.05596	amplification
Bladder Urothelial Carcinoma (TCGA, PanCancer Atlas)	1.94647	mutated
Uterine Corpus Endometrial Carcinoma (TCGA, PanCancer Atlas)	2.0794	amplification
Uterine Corpus Endometrial Carcinoma (TCGA, PanCancer Atlas)	6.04915	mutated
Breast Invasive Carcinoma (TCGA, PanCancer Atlas)	0.0922509	multiple
Breast Invasive Carcinoma (TCGA, PanCancer Atlas)	6.64207	amplification
Breast Invasive Carcinoma (TCGA, PanCancer Atlas)	0.0922509	fusion
Breast Invasive Carcinoma (TCGA, PanCancer Atlas)	0.369004	mutated
Sarcoma (TCGA, PanCancer Atlas)	0.784314	multiple
Sarcoma (TCGA, PanCancer Atlas)	0.392157	homdel
Sarcoma (TCGA, PanCancer Atlas)	5.09804	amplification
Diffuse Large B-Cell Lymphoma (TCGA, PanCancer Atlas)	4.16667	amplification
Diffuse Large B-Cell Lymphoma (TCGA, PanCancer Atlas)	2.08333	mutated
Lung Adenocarcinoma (TCGA, PanCancer Atlas)	0.176678	homdel
Lung Adenocarcinoma (TCGA, PanCancer Atlas)	3.88693	amplification
Lung Adenocarcinoma (TCGA, PanCancer Atlas)	1.41343	mutated
Lung Squamous Cell Carcinoma (TCGA, PanCancer Atlas)	4.10678	amplification
Lung Squamous Cell Carcinoma (TCGA, PanCancer Atlas)	0.821355	mutated
Stomach Adenocarcinoma (TCGA, PanCancer Atlas)	0.227273	homdel
Stomach Adenocarcinoma (TCGA, PanCancer Atlas)	1.81818	amplification
Stomach Adenocarcinoma (TCGA, PanCancer Atlas)	2.27273	mutated
Skin Cutaneous Melanoma (TCGA, PanCancer Atlas)	1.57658	amplification
Skin Cutaneous Melanoma (TCGA, PanCancer Atlas)	2.7027	mutated
Cervical Squamous Cell Carcinoma (TCGA, PanCancer Atlas)	1.0101	amplification
Cervical Squamous Cell Carcinoma (TCGA, PanCancer Atlas)	3.0303	mutated
Uterine Carcinosarcoma (TCGA, PanCancer Atlas)	3.50877	mutated
Esophageal Adenocarcinoma (TCGA, PanCancer Atlas)	3.2967	amplification
Pancreatic Adenocarcinoma (TCGA, PanCancer Atlas)	3.26087	amplification
Pheochromocytoma and Paraganglioma (TCGA, PanCancer Atlas)	2.80899	amplification
Colorectal Adenocarcinoma (TCGA, PanCancer Atlas)	0.673401	amplification
Colorectal Adenocarcinoma (TCGA, PanCancer Atlas)	1.85185	mutated
Mesothelioma (TCGA, PanCancer Atlas)	1.14943	amplification
Mesothelioma (TCGA, PanCancer Atlas)	1.14943	fusion
Ovarian Serous Cystadenocarcinoma (TCGA, PanCancer Atlas)	1.71233	amplification
Ovarian Serous Cystadenocarcinoma (TCGA, PanCancer Atlas)	0.171233	mutated
Thymoma (TCGA, PanCancer Atlas)	1.62602	amplification
Head and Neck Squamous Cell Carcinoma (TCGA, PanCancer Atlas)	0.382409	amplification
Head and Neck Squamous Cell Carcinoma (TCGA, PanCancer Atlas)	1.14723	mutated
Kidney Renal Papillary Cell Carcinoma (TCGA, PanCancer Atlas)	0.353357	homdel
Kidney Renal Papillary Cell Carcinoma (TCGA, PanCancer Atlas)	0.706714	mutated
Prostate Adenocarcinoma (TCGA, PanCancer Atlas)	0.607287	homdel
Prostate Adenocarcinoma (TCGA, PanCancer Atlas)	0.404858	amplification
Kidney Renal Clear Cell Carcinoma (TCGA, PanCancer Atlas)	0.195695	amplification
Kidney Renal Clear Cell Carcinoma (TCGA, PanCancer Atlas)	0.587084	mutated
Thyroid Carcinoma (TCGA, PanCancer Atlas)	0.4	mutated
Brain Lower Grade Glioma (TCGA, PanCancer Atlas)	0.194553	mutated
Glioblastoma Multiforme (TCGA, PanCancer Atlas)	0.168919	mutated

## Sheet: Stable2
Supplementary Table 2. C1ORF112 genetic mutations summary in TCGA datasets from cBioportal.
Study	Sample ID	Protein Change	Mutation Type	Variant Type	Ref	Var	HGVSg
Lung Adenocarcinoma (TCGA, PanCancer Atlas)	TCGA-73-4670-01	S655L	Missense_Mutation	SNP	C	T	1:g.169816850C>T
Uterine Corpus Endometrial Carcinoma (TCGA, PanCancer Atlas)	TCGA-B5-A0JU-01	F252Lfs*51	Frame_Shift_Del	DEL	T	-	1:g.169790867del
Uterine Corpus Endometrial Carcinoma (TCGA, PanCancer Atlas)	TCGA-BS-A0V4-01	F252Lfs*51	Frame_Shift_Del	DEL	T	-	1:g.169790867del
Stomach Adenocarcinoma (TCGA, PanCancer Atlas)	TCGA-BR-8361-01	F252Lfs*51	Frame_Shift_Del	DEL	T	-	1:g.169790867del
Stomach Adenocarcinoma (TCGA, PanCancer Atlas)	TCGA-VQ-A91D-01	F252Lfs*51	Frame_Shift_Del	DEL	T	-	1:g.169790867del
Stomach Adenocarcinoma (TCGA, PanCancer Atlas)	TCGA-BR-8487-01	F252L	Missense_Mutation	SNP	T	G	1:g.169790873T>G
Stomach Adenocarcinoma (TCGA, PanCancer Atlas)	TCGA-BR-8680-01	D28N	Missense_Mutation	SNP	G	A	1:g.169771777G>A
Stomach Adenocarcinoma (TCGA, PanCancer Atlas)	TCGA-CD-A4MG-01	X261_splice	Splice_Site	SNP	T	C	1:g.169790902T>C
Stomach Adenocarcinoma (TCGA, PanCancer Atlas)	TCGA-CG-4440-01	P682L	Missense_Mutation	SNP	C	T	1:g.169816931C>T
Uterine Corpus Endometrial Carcinoma (TCGA, PanCancer Atlas)	TCGA-A5-A2K5-01	V383I	Missense_Mutation	SNP	G	A	1:g.169798423G>A
Uterine Corpus Endometrial Carcinoma (TCGA, PanCancer Atlas)	TCGA-B5-A11E-01	V383I	Missense_Mutation	SNP	G	A	1:g.169798423G>A
Stomach Adenocarcinoma (TCGA, PanCancer Atlas)	TCGA-VQ-A924-01	V383I	Missense_Mutation	SNP	G	A	1:g.169798423G>A
Lung Adenocarcinoma (TCGA, PanCancer Atlas)	TCGA-38-4632-01	F384L	Missense_Mutation	SNP	C	G	1:g.169798428C>G
Lung Adenocarcinoma (TCGA, PanCancer Atlas)	TCGA-44-7670-01	Q624*	Nonsense_Mutation	SNP	C	T	1:g.169812836C>T
Lung Adenocarcinoma (TCGA, PanCancer Atlas)	TCGA-67-6215-01	K658E	Missense_Mutation	SNP	A	G	1:g.169816858A>G
Uterine Corpus Endometrial Carcinoma (TCGA, PanCancer Atlas)	TCGA-A5-A0GB-01	A698V	Missense_Mutation	SNP	C	T	1:g.169818675C>T
Uterine Corpus Endometrial Carcinoma (TCGA, PanCancer Atlas)	TCGA-AP-A051-01	V327F	Missense_Mutation	SNP	G	T	1:g.169796322G>T
Uterine Corpus Endometrial Carcinoma (TCGA, PanCancer Atlas)	TCGA-AP-A051-01	L497I	Missense_Mutation	SNP	C	A	1:g.169801597C>A
Uterine Corpus Endometrial Carcinoma (TCGA, PanCancer Atlas)	TCGA-AP-A051-01	E573D	Missense_Mutation	SNP	A	C	1:g.169806247A>C
Uterine Corpus Endometrial Carcinoma (TCGA, PanCancer Atlas)	TCGA-AP-A051-01	V729F	Missense_Mutation	SNP	G	T	1:g.169819427G>T
Uterine Corpus Endometrial Carcinoma (TCGA, PanCancer Atlas)	TCGA-AP-A056-01	L215I	Missense_Mutation	SNP	C	A	1:g.169777011C>A
Uterine Corpus Endometrial Carcinoma (TCGA, PanCancer Atlas)	TCGA-DF-A2KV-01	L215I	Missense_Mutation	SNP	C	A	1:g.169777011C>A
Brain Lower Grade Glioma (TCGA, PanCancer Atlas)	TCGA-DU-6392-01	L215I	Missense_Mutation	SNP	C	A	1:g.169777011C>A
Uterine Corpus Endometrial Carcinoma (TCGA, PanCancer Atlas)	TCGA-AX-A0J0-01	S163Y	Missense_Mutation	SNP	C	A	1:g.169775154C>A
Uterine Corpus Endometrial Carcinoma (TCGA, PanCancer Atlas)	TCGA-AX-A0J0-01	S806P	Missense_Mutation	SNP	T	C	1:g.169821982T>C
Uterine Corpus Endometrial Carcinoma (TCGA, PanCancer Atlas)	TCGA-B5-A0JY-01	S498L	Missense_Mutation	SNP	C	T	1:g.169801601C>T
Uterine Corpus Endometrial Carcinoma (TCGA, PanCancer Atlas)	TCGA-B5-A0K9-01	C586Ifs*19	Frame_Shift_Del	DEL	GTAT	-	1:g.169811585_169811588del
Uterine Corpus Endometrial Carcinoma (TCGA, PanCancer Atlas)	TCGA-B5-A11E-01	T182I	Missense_Mutation	SNP	C	T	1:g.169775211C>T
Uterine Corpus Endometrial Carcinoma (TCGA, PanCancer Atlas)	TCGA-B5-A11E-01	L713F	Missense_Mutation	SNP	G	T	1:g.169818721G>T
Uterine Corpus Endometrial Carcinoma (TCGA, PanCancer Atlas)	TCGA-BS-A0UJ-01	Y467D	Missense_Mutation	SNP	T	G	1:g.169799838T>G
Uterine Corpus Endometrial Carcinoma (TCGA, PanCancer Atlas)	TCGA-D1-A103-01	R847C	Missense_Mutation	SNP	C	T	1:g.169822105C>T
Uterine Corpus Endometrial Carcinoma (TCGA, PanCancer Atlas)	TCGA-D1-A163-01	A412V	Missense_Mutation	SNP	C	T	1:g.169798511C>T
Kidney Renal Clear Cell Carcinoma (TCGA, PanCancer Atlas)	TCGA-B0-5095-01	D149H	Missense_Mutation	SNP	G	C	1:g.169773348G>C
Kidney Renal Clear Cell Carcinoma (TCGA, PanCancer Atlas)	TCGA-BP-5173-01	V585E	Missense_Mutation	SNP	T	A	1:g.169811586T>A
Kidney Renal Clear Cell Carcinoma (TCGA, PanCancer Atlas)	TCGA-CJ-6031-01	W830*	Nonsense_Mutation	SNP	G	A	1:g.169822055G>A
Glioblastoma Multiforme (TCGA, PanCancer Atlas)	TCGA-16-1045-01	V578I	Missense_Mutation	SNP	G	A	1:g.169811564G>A
Lung Squamous Cell Carcinoma (TCGA, PanCancer Atlas)	TCGA-60-2725-01	I499V	Missense_Mutation	SNP	A	G	1:g.169801603A>G
Lung Squamous Cell Carcinoma (TCGA, PanCancer Atlas)	TCGA-52-7812-01	H533R	Missense_Mutation	SNP	A	G	1:g.169806126A>G
Lung Adenocarcinoma (TCGA, PanCancer Atlas)	TCGA-69-7979-01	S405N	Missense_Mutation	SNP	G	A	1:g.169798490G>A
Lung Squamous Cell Carcinoma (TCGA, PanCancer Atlas)	TCGA-85-A53L-01	L415F	Missense_Mutation	SNP	G	T	1:g.169798521G>T
Lung Adenocarcinoma (TCGA, PanCancer Atlas)	TCGA-91-8499-01	I495del	In_Frame_Del	DEL	TCA	-	1:g.169801589_169801591del
Lung Squamous Cell Carcinoma (TCGA, PanCancer Atlas)	TCGA-98-8022-01	T374A	Missense_Mutation	SNP	A	G	1:g.169796974A>G
Breast Invasive Carcinoma (TCGA, PanCancer Atlas)	TCGA-AR-A24Q-01	E437K	Missense_Mutation	SNP	G	A	1:g.169798585G>A
Breast Invasive Carcinoma (TCGA, PanCancer Atlas)	TCGA-D8-A1JI-01	H8N	Missense_Mutation	SNP	C	A	1:g.169770068C>A
Thyroid Carcinoma (TCGA, PanCancer Atlas)	TCGA-DJ-A1QG-01	Q598*	Nonsense_Mutation	SNP	C	T	1:g.169811624C>T
Head and Neck Squamous Cell Carcinoma (TCGA, PanCancer Atlas)	TCGA-F7-A624-01	T366I	Missense_Mutation	SNP	C	T	1:g.169796951C>T
Stomach Adenocarcinoma (TCGA, PanCancer Atlas)	TCGA-VQ-A8P2-01	Q77*	Nonsense_Mutation	SNP	C	T	1:g.169772367C>T
Colorectal Adenocarcinoma (TCGA, PanCancer Atlas)	TCGA-AA-3713-01	A253Cfs*9	Frame_Shift_Ins	INS	-	T	1:g.169790866_169790867insT
Stomach Adenocarcinoma (TCGA, PanCancer Atlas)	TCGA-CG-5721-01	T51A	Missense_Mutation	SNP	A	G	1:g.169771846A>G
Uterine Carcinosarcoma (TCGA, PanCancer Atlas)	TCGA-NG-A4VW-01	E797K	Missense_Mutation	SNP	G	A	1:g.169821955G>A
Colorectal Adenocarcinoma (TCGA, PanCancer Atlas)	TCGA-AA-3977-01	I281M	Missense_Mutation	SNP	A	G	1:g.169792608A>G
Colorectal Adenocarcinoma (TCGA, PanCancer Atlas)	TCGA-AA-A00N-01	S111Y	Missense_Mutation	SNP	C	A	1:g.169773235C>A
Colorectal Adenocarcinoma (TCGA, PanCancer Atlas)	TCGA-AG-A002-01	L147*	Nonsense_Mutation	SNP	T	G	1:g.169773343T>G
Skin Cutaneous Melanoma (TCGA, PanCancer Atlas)	TCGA-D3-A2JC-06	G853W	Missense_Mutation	SNP	G	T	1:g.169822123G>T
Thyroid Carcinoma (TCGA, PanCancer Atlas)	TCGA-ET-A39R-01	G853W	Missense_Mutation	SNP	G	T	1:g.169822123G>T
Breast Invasive Carcinoma (TCGA, PanCancer Atlas)	TCGA-BH-A2L8-01	I302V	Missense_Mutation	SNP	A	G	1:g.169796247A>G
Cervical Squamous Cell Carcinoma (TCGA, PanCancer Atlas)	TCGA-EK-A2PM-01	S395C	Missense_Mutation	SNP	C	G	1:g.169798460C>G
Cervical Squamous Cell Carcinoma (TCGA, PanCancer Atlas)	TCGA-IR-A3LK-01	E542Q	Missense_Mutation	SNP	G	C	1:g.169806152G>C
Cervical Squamous Cell Carcinoma (TCGA, PanCancer Atlas)	TCGA-DR-A0ZM-01	Q280H	Missense_Mutation	SNP	G	C	1:g.169792605G>C
Cervical Squamous Cell Carcinoma (TCGA, PanCancer Atlas)	TCGA-C5-A1BM-01	D29N	Missense_Mutation	SNP	G	A	1:g.169771780G>A
Cervical Squamous Cell Carcinoma (TCGA, PanCancer Atlas)	TCGA-JX-A3Q0-01	H5Y	Missense_Mutation	SNP	C	T	1:g.169770059C>T
Diffuse Large B-Cell Lymphoma (TCGA, PanCancer Atlas)	TCGA-GS-A9TW-01	F798L	Missense_Mutation	SNP	C	A	1:g.169821960C>A
Head and Neck Squamous Cell Carcinoma (TCGA, PanCancer Atlas)	TCGA-CV-A6JZ-01	S355Y	Missense_Mutation	SNP	C	A	1:g.169796918C>A
Head and Neck Squamous Cell Carcinoma (TCGA, PanCancer Atlas)	TCGA-UF-A7JD-01	E772G	Missense_Mutation	SNP	A	G	1:g.169821028A>G
Head and Neck Squamous Cell Carcinoma (TCGA, PanCancer Atlas)	TCGA-TN-A7HL-01	Q189H	Missense_Mutation	SNP	G	T	1:g.169776935G>T
Head and Neck Squamous Cell Carcinoma (TCGA, PanCancer Atlas)	TCGA-P3-A5QA-01	A128D	Missense_Mutation	SNP	C	A	1:g.169773286C>A
Head and Neck Squamous Cell Carcinoma (TCGA, PanCancer Atlas)	TCGA-CN-A63W-01	T99R	Missense_Mutation	SNP	C	G	1:g.169772434C>G
Skin Cutaneous Melanoma (TCGA, PanCancer Atlas)	TCGA-DA-A1I5-06	S255F	Missense_Mutation	SNP	C	T	1:g.169790881C>T
Liver Hepatocellular Carcinoma (TCGA, PanCancer Atlas)	TCGA-DD-AADM-01	Y110F	Missense_Mutation	SNP	A	T	1:g.169773232A>T
Liver Hepatocellular Carcinoma (TCGA, PanCancer Atlas)	TCGA-DD-AACY-01	E726D	Missense_Mutation	SNP	A	C	1:g.169819420A>C
Liver Hepatocellular Carcinoma (TCGA, PanCancer Atlas)	TCGA-GJ-A3OU-01	X160_splice	Splice_Site	SNP	G	C	1:g.169775144G>C
Kidney Renal Papillary Cell Carcinoma (TCGA, PanCancer Atlas)	TCGA-B1-A657-01	F384Sfs*20	Frame_Shift_Del	DEL	T	-	1:g.169798424del
Bladder Urothelial Carcinoma (TCGA, PanCancer Atlas)	TCGA-DK-A6AW-01	X8_splice	Splice_Site	SNP	G	T	1:g.169770023G>T
Bladder Urothelial Carcinoma (TCGA, PanCancer Atlas)	TCGA-FD-A43N-01	M157I	Missense_Mutation	SNP	G	A	1:g.169773374G>A
Bladder Urothelial Carcinoma (TCGA, PanCancer Atlas)	TCGA-K4-A5RI-01	S163C	Missense_Mutation	SNP	C	G	1:g.169775154C>G
Skin Cutaneous Melanoma (TCGA, PanCancer Atlas)	TCGA-D3-A2JN-06	E393*	Nonsense_Mutation	SNP	G	T	1:g.169798453G>T
Skin Cutaneous Melanoma (TCGA, PanCancer Atlas)	TCGA-EE-A29T-06	G489R	Missense_Mutation	SNP	G	A	1:g.169801573G>A
Skin Cutaneous Melanoma (TCGA, PanCancer Atlas)	TCGA-EE-A29E-06	S90F	Missense_Mutation	SNP	C	T	1:g.169772407C>T
Bladder Urothelial Carcinoma (TCGA, PanCancer Atlas)	TCGA-E7-A6MD-01	L612*	Nonsense_Mutation	SNP	T	A	1:g.169811667T>A
Bladder Urothelial Carcinoma (TCGA, PanCancer Atlas)	TCGA-UY-A9PH-01	T58R	Missense_Mutation	SNP	C	G	1:g.169772311C>G
Bladder Urothelial Carcinoma (TCGA, PanCancer Atlas)	TCGA-XF-AAML-01	L279F	Missense_Mutation	SNP	C	T	1:g.169792600C>T
Bladder Urothelial Carcinoma (TCGA, PanCancer Atlas)	TCGA-XF-AAML-01	D671E	Missense_Mutation	SNP	T	A	1:g.169816899T>A
Uterine Corpus Endometrial Carcinoma (TCGA, PanCancer Atlas)	TCGA-AX-A0J1-01	A837V	Missense_Mutation	SNP	C	T	1:g.169822076C>T
Breast Invasive Carcinoma (TCGA, PanCancer Atlas)	TCGA-D8-A143-01	A837V	Missense_Mutation	SNP	C	T	1:g.169822076C>T
Cervical Squamous Cell Carcinoma (TCGA, PanCancer Atlas)	TCGA-2W-A8YY-01	D205Y	Missense_Mutation	SNP	G	T	1:g.169776981G>T
Colorectal Adenocarcinoma (TCGA, PanCancer Atlas)	TCGA-AG-A002-01	D205Y	Missense_Mutation	SNP	G	T	1:g.169776981G>T
Colorectal Adenocarcinoma (TCGA, PanCancer Atlas)	TCGA-EI-6917-01	D205Y	Missense_Mutation	SNP	G	T	1:g.169776981G>T
Uterine Corpus Endometrial Carcinoma (TCGA, PanCancer Atlas)	TCGA-A5-A0G2-01	E603K	Missense_Mutation	SNP	G	A	1:g.169811639G>A
Uterine Corpus Endometrial Carcinoma (TCGA, PanCancer Atlas)	TCGA-A5-A2K5-01	E603K	Missense_Mutation	SNP	G	A	1:g.169811639G>A
Ovarian Serous Cystadenocarcinoma (TCGA, PanCancer Atlas)	TCGA-30-1857-01	E603K	Missense_Mutation	SNP	G	A	1:g.169811639G>A
Uterine Carcinosarcoma (TCGA, PanCancer Atlas)	TCGA-ND-A4WC-01	Q194R	Missense_Mutation	SNP	A	G	1:g.169776949A>G
Uterine Corpus Endometrial Carcinoma (TCGA, PanCancer Atlas)	TCGA-B5-A11E-01	D687=	Splice_Region	SNP	C	T	1:g.169818643C>T
Colorectal Adenocarcinoma (TCGA, PanCancer Atlas)	TCGA-A6-6653-01	X22_splice	Splice_Site	SNP	G	A	1:g.169770113G>A
Bladder Urothelial Carcinoma (TCGA, PanCancer Atlas)	TCGA-GU-AATO-01	X23_splice	Splice_Region	SNP	C	T	1:g.169771759C>T
Bladder Urothelial Carcinoma (TCGA, PanCancer Atlas)	TCGA-KQ-A41N-01	R250S	Missense_Mutation	SNP	C	A	1:g.169790865C>A
Cervical Squamous Cell Carcinoma (TCGA, PanCancer Atlas)	TCGA-2W-A8YY-01	A812S	Missense_Mutation	SNP	G	T	1:g.169822000G>T
Cervical Squamous Cell Carcinoma (TCGA, PanCancer Atlas)	TCGA-EA-A1QS-01	D594N	Missense_Mutation	SNP	G	A	1:g.169811612G>A
Cervical Squamous Cell Carcinoma (TCGA, PanCancer Atlas)	TCGA-EK-A2RM-01	E558Q	Missense_Mutation	SNP	G	C	1:g.169806200G>C
Cervical Squamous Cell Carcinoma (TCGA, PanCancer Atlas)	TCGA-ZJ-AAXU-01	M30I	Missense_Mutation	SNP	G	A	1:g.169771785G>A
Uterine Corpus Endometrial Carcinoma (TCGA, PanCancer Atlas)	TCGA-A5-A0G1-01	T651P	Missense_Mutation	SNP	A	C	1:g.169816837A>C
Uterine Corpus Endometrial Carcinoma (TCGA, PanCancer Atlas)	TCGA-A5-A0G2-01	R250H	Missense_Mutation	SNP	G	A	1:g.169790866G>A
Uterine Corpus Endometrial Carcinoma (TCGA, PanCancer Atlas)	TCGA-A5-A1OF-01	M669V	Missense_Mutation	SNP	A	G	1:g.169816891A>G
Uterine Corpus Endometrial Carcinoma (TCGA, PanCancer Atlas)	TCGA-AJ-A3BH-01	X188_splice	Splice_Site	DEL	TAAG	-	1:g.169775227_169775230del
Uterine Corpus Endometrial Carcinoma (TCGA, PanCancer Atlas)	TCGA-AJ-A3EL-01	R240K	Missense_Mutation	SNP	G	A	1:g.169790836G>A
Uterine Corpus Endometrial Carcinoma (TCGA, PanCancer Atlas)	TCGA-AJ-A3EL-01	E526D	Missense_Mutation	SNP	A	T	1:g.169806106A>T
Uterine Corpus Endometrial Carcinoma (TCGA, PanCancer Atlas)	TCGA-AJ-A3EL-01	I689S	Missense_Mutation	SNP	T	G	1:g.169818648T>G
Uterine Corpus Endometrial Carcinoma (TCGA, PanCancer Atlas)	TCGA-AP-A051-01	G768C	Missense_Mutation	SNP	G	T	1:g.169821015G>T
Uterine Corpus Endometrial Carcinoma (TCGA, PanCancer Atlas)	TCGA-AP-A1DV-01	E12K	Missense_Mutation	SNP	G	A	1:g.169770080G>A
Uterine Corpus Endometrial Carcinoma (TCGA, PanCancer Atlas)	TCGA-AX-A1CE-01	Q625H	Missense_Mutation	SNP	G	T	1:g.169812841G>T
Uterine Corpus Endometrial Carcinoma (TCGA, PanCancer Atlas)	TCGA-AX-A3FT-01	S606G	Missense_Mutation	SNP	A	G	1:g.169811648A>G
Uterine Corpus Endometrial Carcinoma (TCGA, PanCancer Atlas)	TCGA-B5-A1MX-01	A715V	Missense_Mutation	SNP	C	T	1:g.169818726C>T
Uterine Corpus Endometrial Carcinoma (TCGA, PanCancer Atlas)	TCGA-B5-A3FA-01	A177T	Missense_Mutation	SNP	G	A	1:g.169775195G>A
Uterine Corpus Endometrial Carcinoma (TCGA, PanCancer Atlas)	TCGA-B5-A3FA-01	L579P	Missense_Mutation	SNP	T	C	1:g.169811568T>C
Uterine Corpus Endometrial Carcinoma (TCGA, PanCancer Atlas)	TCGA-B5-A3FC-01	Y416H	Missense_Mutation	SNP	T	C	1:g.169798522T>C
Uterine Corpus Endometrial Carcinoma (TCGA, PanCancer Atlas)	TCGA-B5-A3FC-01	X722_splice	Splice_Site	SNP	G	A	1:g.169819405G>A
Uterine Corpus Endometrial Carcinoma (TCGA, PanCancer Atlas)	TCGA-B5-A5OC-01	H102Y	Missense_Mutation	SNP	C	T	1:g.169772442C>T
Uterine Corpus Endometrial Carcinoma (TCGA, PanCancer Atlas)	TCGA-D1-A17F-01	R503H	Missense_Mutation	SNP	G	A	1:g.169801616G>A
Uterine Corpus Endometrial Carcinoma (TCGA, PanCancer Atlas)	TCGA-EO-A22U-01	R503C	Missense_Mutation	SNP	C	T	1:g.169801615C>T
Uterine Corpus Endometrial Carcinoma (TCGA, PanCancer Atlas)	TCGA-EO-A22U-01	E571*	Nonsense_Mutation	SNP	G	T	1:g.169806239G>T
Uterine Corpus Endometrial Carcinoma (TCGA, PanCancer Atlas)	TCGA-EO-A3AV-01	A260T	Missense_Mutation	SNP	G	A	1:g.169790895G>A
Uterine Corpus Endometrial Carcinoma (TCGA, PanCancer Atlas)	TCGA-EO-A3AV-01	A775T	Missense_Mutation	SNP	G	A	1:g.169821036G>A
Uterine Corpus Endometrial Carcinoma (TCGA, PanCancer Atlas)	TCGA-EO-A3AV-01	X788_splice	Splice_Region	SNP	G	A	1:g.169821084G>A
Uterine Corpus Endometrial Carcinoma (TCGA, PanCancer Atlas)	TCGA-EO-A3B0-01	K198N	Missense_Mutation	SNP	A	C	1:g.169776962A>C
Uterine Corpus Endometrial Carcinoma (TCGA, PanCancer Atlas)	TCGA-QS-A5YR-01	L88Pfs*9	Frame_Shift_Del	DEL	AG	-	1:g.169772395_169772396del
Uterine Corpus Endometrial Carcinoma (TCGA, PanCancer Atlas)	TCGA-QS-A5YR-01	X649_splice	Splice_Site	SNP	G	T	1:g.169816830G>T
Kidney Renal Papillary Cell Carcinoma (TCGA, PanCancer Atlas)	TCGA-HE-7129-01	G722*	Nonsense_Mutation	SNP	G	T	1:g.169819406G>T
Lung Adenocarcinoma (TCGA, PanCancer Atlas)	TCGA-17-Z023-01	S108Y	Missense_Mutation	SNP	C	A	1:g.169773226C>A
Lung Adenocarcinoma (TCGA, PanCancer Atlas)	TCGA-17-Z056-01	S486L	Missense_Mutation	SNP	C	T	1:g.169801565C>T
Colorectal Adenocarcinoma (TCGA, PanCancer Atlas)	TCGA-AA-3949-01	E524Rfs*19	Frame_Shift_Ins	INS	-	C	1:g.169806089_169806090insC
Colorectal Adenocarcinoma (TCGA, PanCancer Atlas)	TCGA-AD-6964-01	E524Rfs*19	Frame_Shift_Ins	INS	-	C	1:g.169806089_169806090insC
Colorectal Adenocarcinoma (TCGA, PanCancer Atlas)	TCGA-AD-A5EJ-01	L114S	Missense_Mutation	SNP	T	C	1:g.169773244T>C
Colorectal Adenocarcinoma (TCGA, PanCancer Atlas)	TCGA-CA-6717-01	K247R	Missense_Mutation	SNP	A	G	1:g.169790857A>G
Colorectal Adenocarcinoma (TCGA, PanCancer Atlas)	TCGA-CA-6717-01	K381T	Missense_Mutation	SNP	A	C	1:g.169798418A>C
Colorectal Adenocarcinoma (TCGA, PanCancer Atlas)	TCGA-CM-4750-01	R250Lfs*53	Frame_Shift_Del	DEL	G	-	1:g.169790866del
Skin Cutaneous Melanoma (TCGA, PanCancer Atlas)	TCGA-D3-A2JC-06	H482N	Missense_Mutation	SNP	C	A	1:g.169799883C>A
Skin Cutaneous Melanoma (TCGA, PanCancer Atlas)	TCGA-D3-A8GI-06	G813R	Missense_Mutation	SNP	G	A	1:g.169822003G>A
Skin Cutaneous Melanoma (TCGA, PanCancer Atlas)	TCGA-D9-A148-06	K748N	Missense_Mutation	SNP	G	T	1:g.169819486G>T
Skin Cutaneous Melanoma (TCGA, PanCancer Atlas)	TCGA-EE-A2M6-06	X283_splice	Splice_Region	SNP	C	A	1:g.169796189C>A
Skin Cutaneous Melanoma (TCGA, PanCancer Atlas)	TCGA-EE-A2M8-06	P21Q	Missense_Mutation	SNP	C	A	1:g.169770108C>A
Skin Cutaneous Melanoma (TCGA, PanCancer Atlas)	TCGA-EE-A2MK-06	F384L	Missense_Mutation	SNP	C	A	1:g.169798428C>A
Skin Cutaneous Melanoma (TCGA, PanCancer Atlas)	TCGA-FS-A1ZD-06	P730Q	Missense_Mutation	SNP	C	A	1:g.169819431C>A
Skin Cutaneous Melanoma (TCGA, PanCancer Atlas)	TCGA-QB-AA9O-06	S108Cfs*42	Frame_Shift_Del	DEL	TC	-	1:g.169773225_169773226del
Stomach Adenocarcinoma (TCGA, PanCancer Atlas)	TCGA-CG-5726-01	X57_splice	Splice_Site	DEL	AAGT	-	1:g.169771865_169771868del
Thyroid Carcinoma (TCGA, PanCancer Atlas)	TCGA-ET-A39R-01	X376_splice	Splice_Site	SNP	G	T	1:g.169798403G>T
Breast Invasive Carcinoma (TCGA, PanCancer Atlas)	TCGA-OL-A66N-01	H418R	Missense_Mutation	SNP	A	G	1:g.169798529A>G
Brain Lower Grade Glioma (TCGA, PanCancer Atlas)	TCGA-DU-6392-01	L528M	Missense_Mutation	SNP	C	A	1:g.169806110C>A
Mesothelioma (TCGA, PanCancer Atlas)	TCGA-MQ-A4LM-01	C1orf112-OR5H14	Fusion	NA	NA
Sarcoma (TCGA, PanCancer Atlas)	TCGA-DX-A1KU-01	UCHL5-C1orf112	Fusion	NA	NA
Sarcoma (TCGA, PanCancer Atlas)	TCGA-DX-A1L3-01	KIFAP3-C1orf112	Fusion	NA	NA
Breast Invasive Carcinoma (TCGA, PanCancer Atlas)	TCGA-A8-A08I-01	C1orf112-RPL5	Fusion	NA	NA

## Sheet: Stable3
Supplementary Table 3. Survival analysis based on C1ORF112 amlified LIHC patients and other LIHC patients.
Survival Type	Number of Patients	patients in Altered group	patients in Unaltered group	p-Value	q-Value
Progression Free	352	30	322	0.0173	0.0644
Disease Free	303	26	277	0.0322	0.0644
Disease-specific	343	30	313	0.597	0.796
Overall	352	30	322	0.943	0.943

## Sheet: Stable4
Supplementary Table 4. Survival analysis based on C1ORF112 mutated UCEC patients and other UCEC patients.
Survival Type	Number of Patients	patients in Altered group	patients in Unaltered group	p-Value	q-Value
Progression Free	516	31	485	0.004369	0.0175
Disease-specific	514	31	483	0.0248	0.0497
Overall	516	31	485	0.0461	0.0615
Disease Free	403	22	381	0.172	0.172

## Sheet: Stable5
Supplementary Table 5.Top 100 genes with similar expression pattern to C1ORF112 gene from all tumor types of TCGA datasets by GEPIA2.
Gene Symbol	Gene ID	Pearson Correlation Coefficient
CENPL	ENSG00000120334.15	0.81
NUF2	ENSG00000143228.12	0.77
LIN9	ENSG00000183814.15	0.76
DTL	ENSG00000143476.17	0.76
FANCI	ENSG00000140525.17	0.75
SASS6	ENSG00000156876.9	0.75
TTK	ENSG00000112742.9	0.74
SGOL1	ENSG00000129810.14	0.74
NCAPH	ENSG00000121152.9	0.74
KIF11	ENSG00000138160.5	0.73
EXO1	ENSG00000174371.16	0.73
NEK2	ENSG00000117650.12	0.73
ZWILCH	ENSG00000174442.11	0.73
INTS7	ENSG00000143493.12	0.73
RACGAP1	ENSG00000161800.12	0.73
KIF14	ENSG00000118193.11	0.73
SGOL2	ENSG00000163535.17	0.72
ASPM	ENSG00000066279.16	0.72
KIAA1524	ENSG00000163507.13	0.72
PLK4	ENSG00000142731.10	0.72
KIF18A	ENSG00000121621.6	0.72
XRCC2	ENSG00000196584.2	0.72
MCM6	ENSG00000076003.4	0.72
MTBP	ENSG00000172167.7	0.71
GINS1	ENSG00000101003.9	0.71
MCM8	ENSG00000125885.13	0.71
CENPI	ENSG00000102384.13	0.71
TMPO	ENSG00000120802.13	0.71
UBE2T	ENSG00000077152.9	0.71
CENPO	ENSG00000138092.10	0.71
KIF23	ENSG00000137807.13	0.71
ZWINT	ENSG00000122952.16	0.7
MCM10	ENSG00000065328.16	0.7
KIFC1	ENSG00000237649.7	0.7
CCNB2	ENSG00000157456.7	0.7
CLSPN	ENSG00000092853.13	0.7
NCAPG	ENSG00000109805.9	0.7
HJURP	ENSG00000123485.11	0.7
TPX2	ENSG00000088325.15	0.7
NCAPG2	ENSG00000146918.19	0.7
SKA1	ENSG00000154839.9	0.7
NUSAP1	ENSG00000137804.12	0.69
KIF4A	ENSG00000090889.11	0.69
TIMELESS	ENSG00000111602.11	0.69
CDCA5	ENSG00000146670.9	0.69
DLGAP5	ENSG00000126787.12	0.69
FANCD2	ENSG00000144554.10	0.69
CKAP2L	ENSG00000169607.12	0.69
GMPS	ENSG00000163655.15	0.69
BRCA1	ENSG00000012048.19	0.69
MASTL	ENSG00000120539.14	0.69
MCM3	ENSG00000112118.17	0.68
KIF20A	ENSG00000112984.11	0.68
CCDC138	ENSG00000163006.11	0.68
DNA2	ENSG00000138346.14	0.68
PRIM1	ENSG00000198056.13	0.68
RFWD3	ENSG00000168411.13	0.68
BUB1	ENSG00000169679.14	0.68
ATAD2	ENSG00000156802.12	0.68
CCNF	ENSG00000162063.12	0.68
CPSF3	ENSG00000119203.13	0.68
MMS22L	ENSG00000146263.11	0.68
EZH2	ENSG00000106462.10	0.68
SPDL1	ENSG00000040275.16	0.68
ILF2	ENSG00000143621.16	0.68
KIF20B	ENSG00000138182.14	0.68
MCM4	ENSG00000104738.16	0.68
BUB1B	ENSG00000156970.12	0.68
PRC1	ENSG00000198901.13	0.68
TDP1	ENSG00000042088.13	0.68
ORC6	ENSG00000091651.8	0.68
STIL	ENSG00000123473.15	0.68
DSN1	ENSG00000149636.15	0.68
CHEK1	ENSG00000149554.12	0.68
URB2	ENSG00000135763.9	0.68
RAD51AP1	ENSG00000111247.14	0.67
HSPA14	ENSG00000187522.13	0.67
PARPBP	ENSG00000185480.11	0.67
MIS18A	ENSG00000159055.3	0.67
GTSE1	ENSG00000075218.18	0.67
CENPE	ENSG00000138778.11	0.67
NDC1	ENSG00000058804.11	0.67
CDK1	ENSG00000170312.15	0.67
NDC80	ENSG00000080986.12	0.67
MTFR2	ENSG00000146410.11	0.67
HEATR1	ENSG00000119285.10	0.67
CDC7	ENSG00000097046.12	0.67
CENPH	ENSG00000153044.9	0.67
CENPF	ENSG00000117724.12	0.67
CENPK	ENSG00000123219.12	0.67
RAD51	ENSG00000051180.16	0.67
DSCC1	ENSG00000136982.5	0.66
DEPDC1	ENSG00000024526.16	0.66
PLK1	ENSG00000166851.14	0.66
RFC5	ENSG00000111445.13	0.66
CPSF6	ENSG00000111605.16	0.66
CHAF1B	ENSG00000159259.7	0.66
CKS1B	ENSG00000173207.12	0.66
TRAIP	ENSG00000183763.8	0.66
KPNA2	ENSG00000182481.8	0.66

## Sheet: Stable6
Supplementary Table 6.KEGG enrichment analysis of 50 co-expressed genes of C1ORF112 derived by STRING tools.
KEGG ID	term description	observed gene count	background gene count	strength	false discovery rate	matching proteins in your network (IDs)	matching proteins in your network (labels)
hsa04110	Cell cycle	10	123	1.49	3.82e-11	9606.ENSP00000209728,9606.ENSP00000256442,9606.ENSP00000274026,9606.ENSP00000288207,9606.ENSP00000296509,9606.ENSP00000302530,9606.ENSP00000358813,9606.ENSP00000378699,9606.ENSP00000388648,9606.ENSP00000405726	CDC6,CCNB1,CCNA2,CCNB2,MAD2L1,BUB1,TTK,CDK1,CHEK1,CDC45
hsa04914	Progesterone-mediated oocyte maturation	7	94	1.46	9.71e-08	9606.ENSP00000216911,9606.ENSP00000256442,9606.ENSP00000274026,9606.ENSP00000288207,9606.ENSP00000296509,9606.ENSP00000302530,9606.ENSP00000378699	AURKA,CCNB1,CCNA2,CCNB2,MAD2L1,BUB1,CDK1
hsa04114	Oocyte meiosis	7	116	1.36	2.56e-07	9606.ENSP00000216911,9606.ENSP00000229758,9606.ENSP00000256442,9606.ENSP00000288207,9606.ENSP00000296509,9606.ENSP00000302530,9606.ENSP00000378699	AURKA,FBXO5,CCNB1,CCNB2,MAD2L1,BUB1,CDK1
hsa04115	p53 signaling pathway	4	68	1.35	0.00024	9606.ENSP00000256442,9606.ENSP00000288207,9606.ENSP00000378699,9606.ENSP00000388648	CCNB1,CCNB2,CDK1,CHEK1
hsa04218	Cellular senescence	5	156	1.09	0.00032	9606.ENSP00000256442,9606.ENSP00000274026,9606.ENSP00000288207,9606.ENSP00000378699,9606.ENSP00000388648	CCNB1,CCNA2,CCNB2,CDK1,CHEK1
hsa03430	Mismatch repair	2	23	1.52	0.0083	9606.ENSP00000355506,9606.ENSP00000376272	EXO1,RFC4
hsa03030	DNA replication	2	36	1.33	0.0163	9606.ENSP00000350491,9606.ENSP00000376272	PRIM1,RFC4
hsa03460	Fanconi anemia pathway	2	51	1.18	0.0273	9606.ENSP00000310842,9606.ENSP00000356243	FANCI,UBE2T
hsa05203	Viral carcinogenesis	3	183	0.8	0.0362	9606.ENSP00000274026,9606.ENSP00000378699,9606.ENSP00000388648	CCNA2,CDK1,CHEK1

## Sheet: Stable7
Supplementary Table 7.GO cellular component (CC) enrichment analysis of 50 co-expressed genes of C1ORF112 derived by STRING tools.
GO term ID	term description	observed gene count	background gene count	strength	false discovery rate	matching proteins in your network (IDs)	matching proteins in your network (symbols)
GO:0015630	microtubule cytoskeleton	31	1118	1.03	1.86e-23	9606.ENSP00000209728,9606.ENSP00000216911,9606.ENSP00000229758,9606.ENSP00000247191,9606.ENSP00000256442,9606.ENSP00000260363,9606.ENSP00000260731,9606.ENSP00000261597,9606.ENSP00000281453,9606.ENSP00000288207,9606.ENSP00000296509,9606.ENSP00000300035,9606.ENSP00000300403,9606.ENSP00000323300,9606.ENSP00000324020,9606.ENSP00000328236,9606.ENSP00000355922,9606.ENSP00000355958,9606.ENSP00000355966,…	CDC6,AURKA,FBXO5,DLGAP5,CCNB1,KIF23,KIF11,NDC80,CENPU,CCNB2,MAD2L1,KIAA0101,TPX2,SPAG5,KIF15,KNTC1,CENPF,DTL,NEK2,ASPM,TTK,CEP55,KIF2C,CDCA8,RAD51,HMMR,KIF20A,CDK1,CHEK1,RACGAP1,CDC45
GO:0000775	chromosome, centromeric region	18	189	1.56	2.23e-21	9606.ENSP00000216911,9606.ENSP00000220514,9606.ENSP00000251496,9606.ENSP00000256442,9606.ENSP00000261597,9606.ENSP00000271452,9606.ENSP00000275517,9606.ENSP00000281453,9606.ENSP00000296509,9606.ENSP00000302530,9606.ENSP00000323300,9606.ENSP00000328236,9606.ENSP00000355922,9606.ENSP00000355966,9606.ENSP00000358813,9606.ENSP00000361298,9606.ENSP00000362146,9606.ENSP00000377007	AURKA,OIP5,NCAPG,CCNB1,NDC80,NUF2,CDCA5,CENPU,MAD2L1,BUB1,SPAG5,KNTC1,CENPF,NEK2,TTK,KIF2C,CDCA8,CENPN
GO:0000793	condensed chromosome	18	215	1.51	1.07e-20	9606.ENSP00000216911,9606.ENSP00000251496,9606.ENSP00000256442,9606.ENSP00000261597,9606.ENSP00000271452,9606.ENSP00000275517,9606.ENSP00000281453,9606.ENSP00000296509,9606.ENSP00000302530,9606.ENSP00000323300,9606.ENSP00000328236,9606.ENSP00000355922,9606.ENSP00000355966,9606.ENSP00000361298,9606.ENSP00000372088,9606.ENSP00000377007,9606.ENSP00000388648,9606.ENSP00000411532	AURKA,NCAPG,CCNB1,NDC80,NUF2,CDCA5,CENPU,MAD2L1,BUB1,SPAG5,KNTC1,CENPF,NEK2,KIF2C,RAD51,CENPN,CHEK1,TOP2A
GO:0005694	chromosome	27	950	1.04	1.07e-20	9606.ENSP00000216911,9606.ENSP00000220514,9606.ENSP00000228843,9606.ENSP00000251496,9606.ENSP00000253462,9606.ENSP00000256442,9606.ENSP00000261597,9606.ENSP00000271452,9606.ENSP00000275517,9606.ENSP00000281453,9606.ENSP00000296509,9606.ENSP00000302530,9606.ENSP00000323300,9606.ENSP00000328236,9606.ENSP00000350491,9606.ENSP00000355922,9606.ENSP00000355958,9606.ENSP00000355966,9606.ENSP00000358813,…	AURKA,OIP5,RAD51AP1,NCAPG,GINS2,CCNB1,NDC80,NUF2,CDCA5,CENPU,MAD2L1,BUB1,SPAG5,KNTC1,PRIM1,CENPF,DTL,NEK2,TTK,KIF2C,CDCA8,RAD51,RFC4,CENPN,CHEK1,CDC45,TOP2A
GO:0005819	spindle	20	322	1.38	1.07e-20	9606.ENSP00000209728,9606.ENSP00000216911,9606.ENSP00000229758,9606.ENSP00000247191,9606.ENSP00000256442,9606.ENSP00000260363,9606.ENSP00000260731,9606.ENSP00000296509,9606.ENSP00000300403,9606.ENSP00000323300,9606.ENSP00000324020,9606.ENSP00000328236,9606.ENSP00000355922,9606.ENSP00000355966,9606.ENSP00000356379,9606.ENSP00000358813,9606.ENSP00000362146,9606.ENSP00000378356,9606.ENSP00000378699,…	CDC6,AURKA,FBXO5,DLGAP5,CCNB1,KIF23,KIF11,MAD2L1,TPX2,SPAG5,KIF15,KNTC1,CENPF,NEK2,ASPM,TTK,CDCA8,KIF20A,CDK1,RACGAP1
GO:0043232	intracellular non-membrane-bounded organelle	43	4005	0.61	1.07e-20	9606.ENSP00000209728,9606.ENSP00000216911,9606.ENSP00000220514,9606.ENSP00000228843,9606.ENSP00000229758,9606.ENSP00000247191,9606.ENSP00000251496,9606.ENSP00000253462,9606.ENSP00000256442,9606.ENSP00000260363,9606.ENSP00000260731,9606.ENSP00000261597,9606.ENSP00000271452,9606.ENSP00000275517,9606.ENSP00000281453,9606.ENSP00000288207,9606.ENSP00000296509,9606.ENSP00000300035,9606.ENSP00000300403,…	CDC6,AURKA,OIP5,RAD51AP1,FBXO5,DLGAP5,NCAPG,GINS2,CCNB1,KIF23,KIF11,NDC80,NUF2,CDCA5,CENPU,CCNB2,MAD2L1,KIAA0101,TPX2,BUB1,SPAG5,KIF15,KNTC1,PRIM1,CENPF,DTL,NEK2,UBE2T,ASPM,TTK,CEP55,KIF2C,CDCA8,RAD51,RFC4,CENPN,HMMR,KIF20A,CDK1,CHEK1,RACGAP1,CDC45,TOP2A
GO:0098687	chromosomal region	19	272	1.43	1.07e-20	9606.ENSP00000216911,9606.ENSP00000220514,9606.ENSP00000251496,9606.ENSP00000256442,9606.ENSP00000261597,9606.ENSP00000271452,9606.ENSP00000275517,9606.ENSP00000281453,9606.ENSP00000296509,9606.ENSP00000302530,9606.ENSP00000323300,9606.ENSP00000328236,9606.ENSP00000355922,9606.ENSP00000355966,9606.ENSP00000358813,9606.ENSP00000361298,9606.ENSP00000362146,9606.ENSP00000372088,9606.ENSP00000377007	AURKA,OIP5,NCAPG,CCNB1,NDC80,NUF2,CDCA5,CENPU,MAD2L1,BUB1,SPAG5,KNTC1,CENPF,NEK2,TTK,KIF2C,CDCA8,RAD51,CENPN
GO:0000779	condensed chromosome, centromeric region	14	117	1.66	3.51e-18	9606.ENSP00000216911,9606.ENSP00000251496,9606.ENSP00000256442,9606.ENSP00000261597,9606.ENSP00000271452,9606.ENSP00000281453,9606.ENSP00000296509,9606.ENSP00000302530,9606.ENSP00000323300,9606.ENSP00000328236,9606.ENSP00000355922,9606.ENSP00000355966,9606.ENSP00000361298,9606.ENSP00000377007	AURKA,NCAPG,CCNB1,NDC80,NUF2,CENPU,MAD2L1,BUB1,SPAG5,KNTC1,CENPF,NEK2,KIF2C,CENPN
GO:0005815	microtubule organizing center	21	683	1.07	2.22e-16	9606.ENSP00000216911,9606.ENSP00000247191,9606.ENSP00000256442,9606.ENSP00000260363,9606.ENSP00000261597,9606.ENSP00000281453,9606.ENSP00000288207,9606.ENSP00000300035,9606.ENSP00000300403,9606.ENSP00000323300,9606.ENSP00000324020,9606.ENSP00000355922,9606.ENSP00000355958,9606.ENSP00000355966,9606.ENSP00000356379,9606.ENSP00000360540,9606.ENSP00000372088,9606.ENSP00000377492,9606.ENSP00000378699,…	AURKA,DLGAP5,CCNB1,KIF23,NDC80,CENPU,CCNB2,KIAA0101,TPX2,SPAG5,KIF15,CENPF,DTL,NEK2,ASPM,CEP55,RAD51,HMMR,CDK1,CHEK1,CDC45
GO:0000776	kinetochore	13	130	1.58	5.16e-16	9606.ENSP00000256442,9606.ENSP00000261597,9606.ENSP00000271452,9606.ENSP00000281453,9606.ENSP00000296509,9606.ENSP00000302530,9606.ENSP00000323300,9606.ENSP00000328236,9606.ENSP00000355922,9606.ENSP00000355966,9606.ENSP00000358813,9606.ENSP00000361298,9606.ENSP00000377007	CCNB1,NDC80,NUF2,CENPU,MAD2L1,BUB1,SPAG5,KNTC1,CENPF,NEK2,TTK,KIF2C,CENPN
GO:0005813	centrosome	18	468	1.17	1.6e-15	9606.ENSP00000216911,9606.ENSP00000247191,9606.ENSP00000256442,9606.ENSP00000260363,9606.ENSP00000261597,9606.ENSP00000288207,9606.ENSP00000300035,9606.ENSP00000323300,9606.ENSP00000324020,9606.ENSP00000355922,9606.ENSP00000355958,9606.ENSP00000355966,9606.ENSP00000356379,9606.ENSP00000360540,9606.ENSP00000377492,9606.ENSP00000378699,9606.ENSP00000388648,9606.ENSP00000405726	AURKA,DLGAP5,CCNB1,KIF23,NDC80,CCNB2,KIAA0101,SPAG5,KIF15,CENPF,DTL,NEK2,ASPM,CEP55,HMMR,CDK1,CHEK1,CDC45
GO:0000777	condensed chromosome kinetochore	12	104	1.65	1.67e-15	9606.ENSP00000256442,9606.ENSP00000261597,9606.ENSP00000271452,9606.ENSP00000281453,9606.ENSP00000296509,9606.ENSP00000302530,9606.ENSP00000323300,9606.ENSP00000328236,9606.ENSP00000355922,9606.ENSP00000355966,9606.ENSP00000361298,9606.ENSP00000377007	CCNB1,NDC80,NUF2,CENPU,MAD2L1,BUB1,SPAG5,KNTC1,CENPF,NEK2,KIF2C,CENPN
GO:0000922	spindle pole	12	150	1.49	9.34e-14	9606.ENSP00000209728,9606.ENSP00000216911,9606.ENSP00000247191,9606.ENSP00000256442,9606.ENSP00000260731,9606.ENSP00000296509,9606.ENSP00000300403,9606.ENSP00000323300,9606.ENSP00000328236,9606.ENSP00000355922,9606.ENSP00000355966,9606.ENSP00000356379	CDC6,AURKA,DLGAP5,CCNB1,KIF11,MAD2L1,TPX2,SPAG5,KNTC1,CENPF,NEK2,ASPM
GO:0005654	nucleoplasm	34	3446	0.58	1.71e-13	9606.ENSP00000209728,9606.ENSP00000216911,9606.ENSP00000220514,9606.ENSP00000228843,9606.ENSP00000229758,9606.ENSP00000253462,9606.ENSP00000256442,9606.ENSP00000260363,9606.ENSP00000261597,9606.ENSP00000274026,9606.ENSP00000275517,9606.ENSP00000281453,9606.ENSP00000296509,9606.ENSP00000300035,9606.ENSP00000300403,9606.ENSP00000302530,9606.ENSP00000310842,9606.ENSP00000311083,9606.ENSP00000350491,…	CDC6,AURKA,OIP5,RAD51AP1,FBXO5,GINS2,CCNB1,KIF23,NDC80,CCNA2,CDCA5,CENPU,MAD2L1,KIAA0101,TPX2,BUB1,FANCI,CKS1B,PRIM1,EXO1,CENPF,DTL,NEK2,UBE2T,CDCA8,RAD51,RFC4,CENPN,KIF20A,CDK1,CHEK1,RACGAP1,CDC45,TOP2A
GO:0005634	nucleus	44	6892	0.39	7.74e-13	9606.ENSP00000209728,9606.ENSP00000216911,9606.ENSP00000220514,9606.ENSP00000228843,9606.ENSP00000229758,9606.ENSP00000247191,9606.ENSP00000251496,9606.ENSP00000253462,9606.ENSP00000256442,9606.ENSP00000260363,9606.ENSP00000261597,9606.ENSP00000271452,9606.ENSP00000274026,9606.ENSP00000275517,9606.ENSP00000281453,9606.ENSP00000288207,9606.ENSP00000296509,9606.ENSP00000298048,9606.ENSP00000300035,…	CDC6,AURKA,OIP5,RAD51AP1,FBXO5,DLGAP5,NCAPG,GINS2,CCNB1,KIF23,NDC80,NUF2,CCNA2,CDCA5,CENPU,CCNB2,MAD2L1,MELK,KIAA0101,TPX2,BUB1,FANCI,CKS1B,KNTC1,CDKN3,PRIM1,EXO1,CENPF,DTL,NEK2,UBE2T,ASPM,KIF2C,CDCA8,RAD51,RFC4,CENPN,KIF20A,CDK1,CHEK1,RACGAP1,CDC45,TOP2A,PBK
GO:0030496	midbody	11	165	1.41	7.51e-12	9606.ENSP00000216911,9606.ENSP00000260363,9606.ENSP00000323300,9606.ENSP00000355922,9606.ENSP00000355966,9606.ENSP00000356379,9606.ENSP00000360540,9606.ENSP00000362146,9606.ENSP00000378356,9606.ENSP00000378699,9606.ENSP00000404190	AURKA,KIF23,SPAG5,CENPF,NEK2,ASPM,CEP55,CDCA8,KIF20A,CDK1,RACGAP1
GO:0072686	mitotic spindle	9	87	1.6	2.47e-11	9606.ENSP00000216911,9606.ENSP00000260363,9606.ENSP00000260731,9606.ENSP00000296509,9606.ENSP00000300403,9606.ENSP00000323300,9606.ENSP00000356379,9606.ENSP00000378699,9606.ENSP00000404190	AURKA,KIF23,KIF11,MAD2L1,TPX2,SPAG5,ASPM,CDK1,RACGAP1
GO:0005874	microtubule	13	385	1.11	1.6e-10	9606.ENSP00000216911,9606.ENSP00000260363,9606.ENSP00000260731,9606.ENSP00000300403,9606.ENSP00000323300,9606.ENSP00000324020,9606.ENSP00000328236,9606.ENSP00000355966,9606.ENSP00000356379,9606.ENSP00000361298,9606.ENSP00000378356,9606.ENSP00000378699,9606.ENSP00000404190	AURKA,KIF23,KIF11,TPX2,SPAG5,KIF15,KNTC1,NEK2,ASPM,KIF2C,KIF20A,CDK1,RACGAP1
GO:0032991	protein-containing complex	34	4792	0.43	2.11e-09	9606.ENSP00000216911,9606.ENSP00000228843,9606.ENSP00000251496,9606.ENSP00000253462,9606.ENSP00000256442,9606.ENSP00000260363,9606.ENSP00000260731,9606.ENSP00000261597,9606.ENSP00000271452,9606.ENSP00000274026,9606.ENSP00000275517,9606.ENSP00000281453,9606.ENSP00000296509,9606.ENSP00000302530,9606.ENSP00000311083,9606.ENSP00000323300,9606.ENSP00000324020,9606.ENSP00000328236,9606.ENSP00000350491,…	AURKA,RAD51AP1,NCAPG,GINS2,CCNB1,KIF23,KIF11,NDC80,NUF2,CCNA2,CDCA5,CENPU,MAD2L1,BUB1,CKS1B,SPAG5,KIF15,KNTC1,PRIM1,CENPF,DTL,NEK2,TTK,KIF2C,CDCA8,RAD51,RFC4,CENPN,KIF20A,CDK1,CHEK1,RACGAP1,CDC45,TOP2A
GO:0043229	intracellular organelle	50	12193	0.2	8.42e-09	9606.ENSP00000209728,9606.ENSP00000216911,9606.ENSP00000220514,9606.ENSP00000228843,9606.ENSP00000229758,9606.ENSP00000247191,9606.ENSP00000251496,9606.ENSP00000253462,9606.ENSP00000256442,9606.ENSP00000260363,9606.ENSP00000260731,9606.ENSP00000261597,9606.ENSP00000271452,9606.ENSP00000274026,9606.ENSP00000275517,9606.ENSP00000281453,9606.ENSP00000288207,9606.ENSP00000296509,9606.ENSP00000298048,…	CDC6,AURKA,OIP5,RAD51AP1,FBXO5,DLGAP5,NCAPG,GINS2,CCNB1,KIF23,KIF11,NDC80,NUF2,CCNA2,CDCA5,CENPU,CCNB2,MAD2L1,MELK,KIAA0101,TPX2,BUB1,FANCI,CKS1B,SPAG5,KIF15,KNTC1,CDKN3,PRIM1,EXO1,CENPF,DTL,NEK2,UBE2T,ASPM,TTK,CEP55,KIF2C,CDCA8,RAD51,RFC4,CENPN,HMMR,KIF20A,CDK1,CHEK1,RACGAP1,CDC45,TOP2A,PBK
GO:0005829	cytosol	33	4958	0.41	2.46e-08	9606.ENSP00000209728,9606.ENSP00000216911,9606.ENSP00000220514,9606.ENSP00000229758,9606.ENSP00000247191,9606.ENSP00000251496,9606.ENSP00000256442,9606.ENSP00000260363,9606.ENSP00000260731,9606.ENSP00000261597,9606.ENSP00000271452,9606.ENSP00000274026,9606.ENSP00000275517,9606.ENSP00000281453,9606.ENSP00000288207,9606.ENSP00000296509,9606.ENSP00000300403,9606.ENSP00000302530,9606.ENSP00000310842,…	CDC6,AURKA,OIP5,FBXO5,DLGAP5,NCAPG,CCNB1,KIF23,KIF11,NDC80,NUF2,CCNA2,CDCA5,CENPU,CCNB2,MAD2L1,TPX2,BUB1,FANCI,KIF15,KNTC1,CDKN3,CENPF,DTL,NEK2,KIF2C,CDCA8,RAD51,CENPN,HMMR,CDK1,CHEK1,RACGAP1
GO:0000228	nuclear chromosome	12	514	0.95	4.51e-08	9606.ENSP00000216911,9606.ENSP00000228843,9606.ENSP00000253462,9606.ENSP00000256442,9606.ENSP00000261597,9606.ENSP00000275517,9606.ENSP00000302530,9606.ENSP00000350491,9606.ENSP00000355966,9606.ENSP00000372088,9606.ENSP00000388648,9606.ENSP00000405726	AURKA,RAD51AP1,GINS2,CCNB1,NDC80,CDCA5,BUB1,PRIM1,NEK2,RAD51,CHEK1,CDC45
GO:0000794	condensed nuclear chromosome	7	96	1.45	5e-08	9606.ENSP00000216911,9606.ENSP00000256442,9606.ENSP00000261597,9606.ENSP00000302530,9606.ENSP00000355966,9606.ENSP00000372088,9606.ENSP00000388648	AURKA,CCNB1,NDC80,BUB1,NEK2,RAD51,CHEK1
GO:0000940	condensed chromosome outer kinetochore	4	11	2.14	2.96e-07	9606.ENSP00000256442,9606.ENSP00000261597,9606.ENSP00000302530,9606.ENSP00000355922	CCNB1,NDC80,BUB1,CENPF
GO:0005875	microtubule associated complex	7	144	1.27	6.44e-07	9606.ENSP00000216911,9606.ENSP00000260363,9606.ENSP00000260731,9606.ENSP00000324020,9606.ENSP00000361298,9606.ENSP00000362146,9606.ENSP00000378356	AURKA,KIF23,KIF11,KIF15,KIF2C,CDCA8,KIF20A
GO:0005871	kinesin complex	5	52	1.57	1.74e-06	9606.ENSP00000260363,9606.ENSP00000260731,9606.ENSP00000324020,9606.ENSP00000361298,9606.ENSP00000378356	KIF23,KIF11,KIF15,KIF2C,KIF20A
GO:0000780	condensed nuclear chromosome, centromeric region	4	22	1.84	2.52e-06	9606.ENSP00000216911,9606.ENSP00000256442,9606.ENSP00000261597,9606.ENSP00000302530	AURKA,CCNB1,NDC80,BUB1
GO:0000942	condensed nuclear chromosome outer kinetochore	3	4	2.46	2.52e-06	9606.ENSP00000256442,9606.ENSP00000261597,9606.ENSP00000302530	CCNB1,NDC80,BUB1
GO:0045171	intercellular bridge	5	57	1.53	2.52e-06	9606.ENSP00000260363,9606.ENSP00000300403,9606.ENSP00000360540,9606.ENSP00000362146,9606.ENSP00000378356	KIF23,TPX2,CEP55,CDCA8,KIF20A
GO:0051233	spindle midzone	4	31	1.69	8.33e-06	9606.ENSP00000209728,9606.ENSP00000216911,9606.ENSP00000362146,9606.ENSP00000404190	CDC6,AURKA,CDCA8,RACGAP1
GO:0000307	cyclin-dependent protein kinase holoenzyme complex	4	33	1.67	9.99e-06	9606.ENSP00000256442,9606.ENSP00000274026,9606.ENSP00000311083,9606.ENSP00000378699	CCNB1,CCNA2,CKS1B,CDK1
GO:0005657	replication fork	4	53	1.46	5.38e-05	9606.ENSP00000253462,9606.ENSP00000350491,9606.ENSP00000376272,9606.ENSP00000405726	GINS2,PRIM1,RFC4,CDC45
GO:0045120	pronucleus	3	17	1.83	6.67e-05	9606.ENSP00000216911,9606.ENSP00000274026,9606.ENSP00000355922	AURKA,CCNA2,CENPF
GO:1990752	microtubule end	3	22	1.72	0.00013	9606.ENSP00000323300,9606.ENSP00000356379,9606.ENSP00000361298	SPAG5,ASPM,KIF2C
GO:0005737	cytoplasm	43	11238	0.17	0.00014	9606.ENSP00000209728,9606.ENSP00000216911,9606.ENSP00000220514,9606.ENSP00000229758,9606.ENSP00000247191,9606.ENSP00000251496,9606.ENSP00000256442,9606.ENSP00000260363,9606.ENSP00000260731,9606.ENSP00000261597,9606.ENSP00000271452,9606.ENSP00000274026,9606.ENSP00000275517,9606.ENSP00000281453,9606.ENSP00000288207,9606.ENSP00000296509,9606.ENSP00000298048,9606.ENSP00000300035,9606.ENSP00000300403,…	CDC6,AURKA,OIP5,FBXO5,DLGAP5,NCAPG,CCNB1,KIF23,KIF11,NDC80,NUF2,CCNA2,CDCA5,CENPU,CCNB2,MAD2L1,MELK,KIAA0101,TPX2,BUB1,FANCI,SPAG5,KIF15,KNTC1,CDKN3,CENPF,DTL,NEK2,UBE2T,ASPM,TTK,CEP55,KIF2C,CDCA8,RAD51,CENPN,HMMR,KIF20A,CDK1,CHEK1,RACGAP1,CDC45,TOP2A
GO:0097125	cyclin B1-CDK1 complex	2	2	2.58	0.00014	9606.ENSP00000256442,9606.ENSP00000378699	CCNB1,CDK1
GO:0097431	mitotic spindle pole	3	24	1.68	0.00015	9606.ENSP00000216911,9606.ENSP00000323300,9606.ENSP00000356379	AURKA,SPAG5,ASPM
GO:0097149	centralspindlin complex	2	3	2.41	0.00021	9606.ENSP00000260363,9606.ENSP00000404190	KIF23,RACGAP1
GO:0043596	nuclear replication fork	3	28	1.61	0.00022	9606.ENSP00000253462,9606.ENSP00000350491,9606.ENSP00000405726	GINS2,PRIM1,CDC45
GO:0090543	Flemming body	3	28	1.61	0.00022	9606.ENSP00000260363,9606.ENSP00000360540,9606.ENSP00000404190	KIF23,CEP55,RACGAP1
GO:0031262	Ndc80 complex	2	4	2.28	0.0003	9606.ENSP00000261597,9606.ENSP00000271452	NDC80,NUF2
GO:0031261	DNA replication preinitiation complex	2	5	2.19	0.00041	9606.ENSP00000253462,9606.ENSP00000405726	GINS2,CDC45
GO:0032133	chromosome passenger complex	2	5	2.19	0.00041	9606.ENSP00000216911,9606.ENSP00000362146	AURKA,CDCA8
GO:0031298	replication fork protection complex	2	6	2.11	0.00053	9606.ENSP00000253462,9606.ENSP00000405726	GINS2,CDC45
GO:0005876	spindle microtubule	3	47	1.39	0.00083	9606.ENSP00000323300,9606.ENSP00000328236,9606.ENSP00000378699	SPAG5,KNTC1,CDK1
GO:0043203	axon hillock	2	8	1.98	0.00083	9606.ENSP00000216911,9606.ENSP00000300403	AURKA,TPX2
GO:0072687	meiotic spindle	2	9	1.93	0.00098	9606.ENSP00000216911,9606.ENSP00000356379	AURKA,ASPM
GO:0032154	cleavage furrow	3	52	1.35	0.0011	9606.ENSP00000360540,9606.ENSP00000378356,9606.ENSP00000404190	CEP55,KIF20A,RACGAP1
GO:0061695	transferase complex, transferring phosphorus-containing groups	5	239	0.9	0.0011	9606.ENSP00000256442,9606.ENSP00000274026,9606.ENSP00000311083,9606.ENSP00000350491,9606.ENSP00000378699	CCNB1,CCNA2,CKS1B,PRIM1,CDK1
GO:0031616	spindle pole centrosome	2	12	1.81	0.0015	9606.ENSP00000216911,9606.ENSP00000247191	AURKA,DLGAP5
GO:0010369	chromocenter	2	14	1.74	0.002	9606.ENSP00000220514,9606.ENSP00000362146	OIP5,CDCA8
GO:0005623	cell	50	16271	0.07	0.0024	9606.ENSP00000209728,9606.ENSP00000216911,9606.ENSP00000220514,9606.ENSP00000228843,9606.ENSP00000229758,9606.ENSP00000247191,9606.ENSP00000251496,9606.ENSP00000253462,9606.ENSP00000256442,9606.ENSP00000260363,9606.ENSP00000260731,9606.ENSP00000261597,9606.ENSP00000271452,9606.ENSP00000274026,9606.ENSP00000275517,9606.ENSP00000281453,9606.ENSP00000288207,9606.ENSP00000296509,9606.ENSP00000298048,…	CDC6,AURKA,OIP5,RAD51AP1,FBXO5,DLGAP5,NCAPG,GINS2,CCNB1,KIF23,KIF11,NDC80,NUF2,CCNA2,CDCA5,CENPU,CCNB2,MAD2L1,MELK,KIAA0101,TPX2,BUB1,FANCI,CKS1B,SPAG5,KIF15,KNTC1,CDKN3,PRIM1,EXO1,CENPF,DTL,NEK2,UBE2T,ASPM,TTK,CEP55,KIF2C,CDCA8,RAD51,RFC4,CENPN,HMMR,KIF20A,CDK1,CHEK1,RACGAP1,CDC45,TOP2A,PBK
GO:0035371	microtubule plus-end	2	17	1.65	0.0027	9606.ENSP00000323300,9606.ENSP00000361298	SPAG5,KIF2C
GO:0048471	perinuclear region of cytoplasm	6	670	0.54	0.0192	9606.ENSP00000216911,9606.ENSP00000296509,9606.ENSP00000300035,9606.ENSP00000335357,9606.ENSP00000355922,9606.ENSP00000372088	AURKA,MAD2L1,KIAA0101,CDKN3,CENPF,RAD51
GO:0000785	chromatin	5	489	0.59	0.0216	9606.ENSP00000220514,9606.ENSP00000228843,9606.ENSP00000275517,9606.ENSP00000372088,9606.ENSP00000388648	OIP5,RAD51AP1,CDCA5,RAD51,CHEK1
GO:1990234	transferase complex	6	727	0.5	0.0272	9606.ENSP00000256442,9606.ENSP00000274026,9606.ENSP00000311083,9606.ENSP00000350491,9606.ENSP00000355958,9606.ENSP00000378699	CCNB1,CCNA2,CKS1B,PRIM1,DTL,CDK1
GO:0032993	protein-DNA complex	3	188	0.79	0.0313	9606.ENSP00000253462,9606.ENSP00000350491,9606.ENSP00000405726	GINS2,PRIM1,CDC45

## Sheet: Stable8
Supplementary Table 8.GO biological process (BP) enrichment analysis of 50 co-expressed genes of C1ORF112 derived by STRING tools.
GO term ID	term description	observed gene count	background gene count	strength	false discovery rate	matching proteins in your network (IDs)	matching proteins in your network (labels)
GO:0007049	cell cycle	44	1263	1.13	7.96e-42	9606.ENSP00000209728,9606.ENSP00000216911,9606.ENSP00000220514,9606.ENSP00000229758,9606.ENSP00000247191,9606.ENSP00000251496,9606.ENSP00000253462,9606.ENSP00000256442,9606.ENSP00000260363,9606.ENSP00000260731,9606.ENSP00000261597,9606.ENSP00000271452,9606.ENSP00000274026,9606.ENSP00000275517,9606.ENSP00000288207,9606.ENSP00000296509,9606.ENSP00000298048,9606.ENSP00000300035,9606.ENSP00000300403,…	CDC6,AURKA,OIP5,FBXO5,DLGAP5,NCAPG,GINS2,CCNB1,KIF23,KIF11,NDC80,NUF2,CCNA2,CDCA5,CCNB2,MAD2L1,MELK,KIAA0101,TPX2,BUB1,FANCI,CKS1B,SPAG5,KIF15,KNTC1,CDKN3,PRIM1,EXO1,CENPF,NEK2,ASPM,TTK,CEP55,KIF2C,CDCA8,RAD51,RFC4,KIF20A,CDK1,CHEK1,RACGAP1,CDC45,TOP2A,PBK
GO:0000278	mitotic cell cycle	36	628	1.34	5.57e-39	9606.ENSP00000209728,9606.ENSP00000216911,9606.ENSP00000229758,9606.ENSP00000247191,9606.ENSP00000251496,9606.ENSP00000253462,9606.ENSP00000256442,9606.ENSP00000260363,9606.ENSP00000260731,9606.ENSP00000261597,9606.ENSP00000274026,9606.ENSP00000275517,9606.ENSP00000288207,9606.ENSP00000296509,9606.ENSP00000298048,9606.ENSP00000300403,9606.ENSP00000302530,9606.ENSP00000310842,9606.ENSP00000323300,…	CDC6,AURKA,FBXO5,DLGAP5,NCAPG,GINS2,CCNB1,KIF23,KIF11,NDC80,CCNA2,CDCA5,CCNB2,MAD2L1,MELK,TPX2,BUB1,FANCI,SPAG5,KIF15,KNTC1,CDKN3,PRIM1,CENPF,NEK2,TTK,CEP55,KIF2C,CDCA8,RAD51,KIF20A,CDK1,RACGAP1,CDC45,TOP2A,PBK
GO:1903047	mitotic cell cycle process	34	564	1.36	4.27e-37	9606.ENSP00000209728,9606.ENSP00000216911,9606.ENSP00000229758,9606.ENSP00000247191,9606.ENSP00000251496,9606.ENSP00000253462,9606.ENSP00000256442,9606.ENSP00000260363,9606.ENSP00000260731,9606.ENSP00000261597,9606.ENSP00000274026,9606.ENSP00000275517,9606.ENSP00000288207,9606.ENSP00000296509,9606.ENSP00000298048,9606.ENSP00000300403,9606.ENSP00000302530,9606.ENSP00000310842,9606.ENSP00000323300,…	CDC6,AURKA,FBXO5,DLGAP5,NCAPG,GINS2,CCNB1,KIF23,KIF11,NDC80,CCNA2,CDCA5,CCNB2,MAD2L1,MELK,TPX2,BUB1,FANCI,SPAG5,KNTC1,CDKN3,PRIM1,CENPF,NEK2,TTK,CEP55,KIF2C,CDCA8,RAD51,KIF20A,CDK1,RACGAP1,CDC45,TOP2A
GO:0022402	cell cycle process	37	890	1.2	9.53e-36	9606.ENSP00000209728,9606.ENSP00000216911,9606.ENSP00000229758,9606.ENSP00000247191,9606.ENSP00000251496,9606.ENSP00000253462,9606.ENSP00000256442,9606.ENSP00000260363,9606.ENSP00000260731,9606.ENSP00000261597,9606.ENSP00000274026,9606.ENSP00000275517,9606.ENSP00000288207,9606.ENSP00000296509,9606.ENSP00000298048,9606.ENSP00000300035,9606.ENSP00000300403,9606.ENSP00000302530,9606.ENSP00000310842,…	CDC6,AURKA,FBXO5,DLGAP5,NCAPG,GINS2,CCNB1,KIF23,KIF11,NDC80,CCNA2,CDCA5,CCNB2,MAD2L1,MELK,KIAA0101,TPX2,BUB1,FANCI,SPAG5,KNTC1,CDKN3,PRIM1,CENPF,NEK2,ASPM,TTK,CEP55,KIF2C,CDCA8,RAD51,RFC4,KIF20A,CDK1,RACGAP1,CDC45,TOP2A
GO:0051301	cell division	29	483	1.36	1.25e-30	9606.ENSP00000209728,9606.ENSP00000216911,9606.ENSP00000220514,9606.ENSP00000229758,9606.ENSP00000251496,9606.ENSP00000256442,9606.ENSP00000260363,9606.ENSP00000260731,9606.ENSP00000261597,9606.ENSP00000271452,9606.ENSP00000274026,9606.ENSP00000275517,9606.ENSP00000288207,9606.ENSP00000296509,9606.ENSP00000300403,9606.ENSP00000302530,9606.ENSP00000311083,9606.ENSP00000323300,9606.ENSP00000328236,…	CDC6,AURKA,OIP5,FBXO5,NCAPG,CCNB1,KIF23,KIF11,NDC80,NUF2,CCNA2,CDCA5,CCNB2,MAD2L1,TPX2,BUB1,CKS1B,SPAG5,KNTC1,CENPF,NEK2,ASPM,CEP55,KIF2C,CDCA8,KIF20A,CDK1,RACGAP1,TOP2A
GO:0051726	regulation of cell cycle	33	1129	1.05	4.14e-26	9606.ENSP00000209728,9606.ENSP00000216911,9606.ENSP00000229758,9606.ENSP00000247191,9606.ENSP00000256442,9606.ENSP00000260363,9606.ENSP00000260731,9606.ENSP00000261597,9606.ENSP00000274026,9606.ENSP00000275517,9606.ENSP00000288207,9606.ENSP00000296509,9606.ENSP00000300035,9606.ENSP00000300403,9606.ENSP00000302530,9606.ENSP00000310842,9606.ENSP00000311083,9606.ENSP00000323300,9606.ENSP00000328236,…	CDC6,AURKA,FBXO5,DLGAP5,CCNB1,KIF23,KIF11,NDC80,CCNA2,CDCA5,CCNB2,MAD2L1,KIAA0101,TPX2,BUB1,FANCI,CKS1B,SPAG5,KNTC1,CDKN3,CENPF,DTL,NEK2,ASPM,TTK,RAD51,HMMR,KIF20A,CDK1,CHEK1,RACGAP1,CDC45,TOP2A
GO:0000280	nuclear division	21	268	1.48	2.23e-23	9606.ENSP00000216911,9606.ENSP00000229758,9606.ENSP00000247191,9606.ENSP00000251496,9606.ENSP00000256442,9606.ENSP00000260363,9606.ENSP00000260731,9606.ENSP00000261597,9606.ENSP00000275517,9606.ENSP00000296509,9606.ENSP00000300403,9606.ENSP00000302530,9606.ENSP00000323300,9606.ENSP00000355966,9606.ENSP00000356379,9606.ENSP00000358813,9606.ENSP00000361298,9606.ENSP00000362146,9606.ENSP00000372088,…	AURKA,FBXO5,DLGAP5,NCAPG,CCNB1,KIF23,KIF11,NDC80,CDCA5,MAD2L1,TPX2,BUB1,SPAG5,NEK2,ASPM,TTK,KIF2C,CDCA8,RAD51,RACGAP1,TOP2A
GO:0007059	chromosome segregation	20	253	1.48	2.67e-22	9606.ENSP00000220514,9606.ENSP00000247191,9606.ENSP00000251496,9606.ENSP00000256442,9606.ENSP00000260363,9606.ENSP00000260731,9606.ENSP00000261597,9606.ENSP00000271452,9606.ENSP00000275517,9606.ENSP00000296509,9606.ENSP00000302530,9606.ENSP00000323300,9606.ENSP00000355922,9606.ENSP00000355966,9606.ENSP00000358813,9606.ENSP00000361298,9606.ENSP00000362146,9606.ENSP00000377007,9606.ENSP00000404190,…	OIP5,DLGAP5,NCAPG,CCNB1,KIF23,KIF11,NDC80,NUF2,CDCA5,MAD2L1,BUB1,SPAG5,CENPF,NEK2,TTK,KIF2C,CDCA8,CENPN,RACGAP1,TOP2A
GO:0010564	regulation of cell cycle process	26	684	1.16	2.79e-22	9606.ENSP00000209728,9606.ENSP00000216911,9606.ENSP00000229758,9606.ENSP00000247191,9606.ENSP00000256442,9606.ENSP00000260363,9606.ENSP00000260731,9606.ENSP00000261597,9606.ENSP00000275517,9606.ENSP00000296509,9606.ENSP00000300403,9606.ENSP00000302530,9606.ENSP00000310842,9606.ENSP00000323300,9606.ENSP00000328236,9606.ENSP00000355922,9606.ENSP00000355958,9606.ENSP00000355966,9606.ENSP00000358813,…	CDC6,AURKA,FBXO5,DLGAP5,CCNB1,KIF23,KIF11,NDC80,CDCA5,MAD2L1,TPX2,BUB1,FANCI,SPAG5,KNTC1,CENPF,DTL,NEK2,TTK,RAD51,HMMR,KIF20A,CDK1,CHEK1,RACGAP1,CDC45
GO:0051276	chromosome organization	28	999	1.03	6.57e-21	9606.ENSP00000216911,9606.ENSP00000220514,9606.ENSP00000247191,9606.ENSP00000251496,9606.ENSP00000253462,9606.ENSP00000256442,9606.ENSP00000260363,9606.ENSP00000261597,9606.ENSP00000274026,9606.ENSP00000275517,9606.ENSP00000281453,9606.ENSP00000296509,9606.ENSP00000302530,9606.ENSP00000323300,9606.ENSP00000350491,9606.ENSP00000355506,9606.ENSP00000355922,9606.ENSP00000355966,9606.ENSP00000361298,…	AURKA,OIP5,DLGAP5,NCAPG,GINS2,CCNB1,KIF23,NDC80,CCNA2,CDCA5,CENPU,MAD2L1,BUB1,SPAG5,PRIM1,EXO1,CENPF,NEK2,KIF2C,CDCA8,RAD51,RFC4,CENPN,CDK1,CHEK1,RACGAP1,CDC45,TOP2A
GO:0007346	regulation of mitotic cell cycle	23	608	1.16	2.75e-19	9606.ENSP00000209728,9606.ENSP00000216911,9606.ENSP00000229758,9606.ENSP00000247191,9606.ENSP00000256442,9606.ENSP00000260731,9606.ENSP00000261597,9606.ENSP00000275517,9606.ENSP00000296509,9606.ENSP00000300403,9606.ENSP00000302530,9606.ENSP00000310842,9606.ENSP00000311083,9606.ENSP00000328236,9606.ENSP00000355922,9606.ENSP00000355958,9606.ENSP00000355966,9606.ENSP00000358813,9606.ENSP00000377492,…	CDC6,AURKA,FBXO5,DLGAP5,CCNB1,KIF11,NDC80,CDCA5,MAD2L1,TPX2,BUB1,FANCI,CKS1B,KNTC1,CENPF,DTL,NEK2,TTK,HMMR,CDK1,CHEK1,CDC45,TOP2A
GO:0140014	mitotic nuclear division	15	136	1.63	2.32e-18	9606.ENSP00000216911,9606.ENSP00000247191,9606.ENSP00000251496,9606.ENSP00000256442,9606.ENSP00000260363,9606.ENSP00000260731,9606.ENSP00000261597,9606.ENSP00000275517,9606.ENSP00000296509,9606.ENSP00000300403,9606.ENSP00000323300,9606.ENSP00000355966,9606.ENSP00000361298,9606.ENSP00000362146,9606.ENSP00000404190	AURKA,DLGAP5,NCAPG,CCNB1,KIF23,KIF11,NDC80,CDCA5,MAD2L1,TPX2,SPAG5,NEK2,KIF2C,CDCA8,RACGAP1
GO:0098813	nuclear chromosome segregation	16	196	1.5	8.87e-18	9606.ENSP00000247191,9606.ENSP00000251496,9606.ENSP00000256442,9606.ENSP00000260363,9606.ENSP00000261597,9606.ENSP00000275517,9606.ENSP00000296509,9606.ENSP00000302530,9606.ENSP00000323300,9606.ENSP00000355922,9606.ENSP00000355966,9606.ENSP00000358813,9606.ENSP00000361298,9606.ENSP00000362146,9606.ENSP00000404190,9606.ENSP00000411532	DLGAP5,NCAPG,CCNB1,KIF23,NDC80,CDCA5,MAD2L1,BUB1,SPAG5,CENPF,NEK2,TTK,KIF2C,CDCA8,RACGAP1,TOP2A
GO:1901987	regulation of cell cycle phase transition	19	385	1.28	1.31e-17	9606.ENSP00000209728,9606.ENSP00000216911,9606.ENSP00000247191,9606.ENSP00000256442,9606.ENSP00000261597,9606.ENSP00000275517,9606.ENSP00000296509,9606.ENSP00000300403,9606.ENSP00000302530,9606.ENSP00000310842,9606.ENSP00000328236,9606.ENSP00000355922,9606.ENSP00000355958,9606.ENSP00000355966,9606.ENSP00000358813,9606.ENSP00000377492,9606.ENSP00000378699,9606.ENSP00000388648,9606.ENSP00000405726	CDC6,AURKA,DLGAP5,CCNB1,NDC80,CDCA5,MAD2L1,TPX2,BUB1,FANCI,KNTC1,CENPF,DTL,NEK2,TTK,HMMR,CDK1,CHEK1,CDC45
GO:0007088	regulation of mitotic nuclear division	15	160	1.56	1.83e-17	9606.ENSP00000209728,9606.ENSP00000216911,9606.ENSP00000229758,9606.ENSP00000247191,9606.ENSP00000256442,9606.ENSP00000260731,9606.ENSP00000261597,9606.ENSP00000275517,9606.ENSP00000296509,9606.ENSP00000302530,9606.ENSP00000328236,9606.ENSP00000355922,9606.ENSP00000355966,9606.ENSP00000358813,9606.ENSP00000388648	CDC6,AURKA,FBXO5,DLGAP5,CCNB1,KIF11,NDC80,CDCA5,MAD2L1,BUB1,KNTC1,CENPF,NEK2,TTK,CHEK1
GO:0000819	sister chromatid segregation	14	123	1.64	2.51e-17	9606.ENSP00000247191,9606.ENSP00000251496,9606.ENSP00000256442,9606.ENSP00000260363,9606.ENSP00000261597,9606.ENSP00000275517,9606.ENSP00000296509,9606.ENSP00000302530,9606.ENSP00000323300,9606.ENSP00000355966,9606.ENSP00000361298,9606.ENSP00000362146,9606.ENSP00000404190,9606.ENSP00000411532	DLGAP5,NCAPG,CCNB1,KIF23,NDC80,CDCA5,MAD2L1,BUB1,SPAG5,NEK2,KIF2C,CDCA8,RACGAP1,TOP2A
GO:1901990	regulation of mitotic cell cycle phase transition	18	351	1.29	6.26e-17	9606.ENSP00000209728,9606.ENSP00000216911,9606.ENSP00000247191,9606.ENSP00000256442,9606.ENSP00000261597,9606.ENSP00000275517,9606.ENSP00000296509,9606.ENSP00000300403,9606.ENSP00000302530,9606.ENSP00000310842,9606.ENSP00000328236,9606.ENSP00000355922,9606.ENSP00000355958,9606.ENSP00000355966,9606.ENSP00000358813,9606.ENSP00000377492,9606.ENSP00000378699,9606.ENSP00000405726	CDC6,AURKA,DLGAP5,CCNB1,NDC80,CDCA5,MAD2L1,TPX2,BUB1,FANCI,KNTC1,CENPF,DTL,NEK2,TTK,HMMR,CDK1,CDC45
GO:0051983	regulation of chromosome segregation	13	97	1.71	6.77e-17	9606.ENSP00000209728,9606.ENSP00000247191,9606.ENSP00000256442,9606.ENSP00000261597,9606.ENSP00000275517,9606.ENSP00000296509,9606.ENSP00000302530,9606.ENSP00000323300,9606.ENSP00000355922,9606.ENSP00000355966,9606.ENSP00000358813,9606.ENSP00000361298,9606.ENSP00000404190	CDC6,DLGAP5,CCNB1,NDC80,CDCA5,MAD2L1,BUB1,SPAG5,CENPF,NEK2,TTK,KIF2C,RACGAP1
GO:0006996	organelle organization	36	3131	0.64	3.88e-16	9606.ENSP00000216911,9606.ENSP00000220514,9606.ENSP00000229758,9606.ENSP00000247191,9606.ENSP00000251496,9606.ENSP00000253462,9606.ENSP00000256442,9606.ENSP00000260363,9606.ENSP00000260731,9606.ENSP00000261597,9606.ENSP00000274026,9606.ENSP00000275517,9606.ENSP00000281453,9606.ENSP00000288207,9606.ENSP00000296509,9606.ENSP00000300035,9606.ENSP00000300403,9606.ENSP00000302530,9606.ENSP00000323300,…	AURKA,OIP5,FBXO5,DLGAP5,NCAPG,GINS2,CCNB1,KIF23,KIF11,NDC80,CCNA2,CDCA5,CENPU,CCNB2,MAD2L1,KIAA0101,TPX2,BUB1,SPAG5,PRIM1,EXO1,CENPF,NEK2,ASPM,TTK,KIF2C,CDCA8,RAD51,RFC4,CENPN,KIF20A,CDK1,CHEK1,RACGAP1,CDC45,TOP2A
GO:0000070	mitotic sister chromatid segregation	12	101	1.66	5.42e-15	9606.ENSP00000247191,9606.ENSP00000251496,9606.ENSP00000256442,9606.ENSP00000260363,9606.ENSP00000261597,9606.ENSP00000275517,9606.ENSP00000296509,9606.ENSP00000323300,9606.ENSP00000355966,9606.ENSP00000361298,9606.ENSP00000362146,9606.ENSP00000404190	DLGAP5,NCAPG,CCNB1,KIF23,NDC80,CDCA5,MAD2L1,SPAG5,NEK2,KIF2C,CDCA8,RACGAP1
GO:0000075	cell cycle checkpoint	14	193	1.44	6.71e-15	9606.ENSP00000209728,9606.ENSP00000216911,9606.ENSP00000256442,9606.ENSP00000296509,9606.ENSP00000302530,9606.ENSP00000310842,9606.ENSP00000328236,9606.ENSP00000355922,9606.ENSP00000355958,9606.ENSP00000358813,9606.ENSP00000378699,9606.ENSP00000388648,9606.ENSP00000405726,9606.ENSP00000411532	CDC6,AURKA,CCNB1,MAD2L1,BUB1,FANCI,KNTC1,CENPF,DTL,TTK,CDK1,CHEK1,CDC45,TOP2A
GO:0045786	negative regulation of cell cycle	18	517	1.13	3.28e-14	9606.ENSP00000209728,9606.ENSP00000216911,9606.ENSP00000229758,9606.ENSP00000256442,9606.ENSP00000296509,9606.ENSP00000302530,9606.ENSP00000310842,9606.ENSP00000328236,9606.ENSP00000335357,9606.ENSP00000355922,9606.ENSP00000355958,9606.ENSP00000355966,9606.ENSP00000358813,9606.ENSP00000372088,9606.ENSP00000378699,9606.ENSP00000388648,9606.ENSP00000405726,9606.ENSP00000411532	CDC6,AURKA,FBXO5,CCNB1,MAD2L1,BUB1,FANCI,KNTC1,CDKN3,CENPF,DTL,NEK2,TTK,RAD51,CDK1,CHEK1,CDC45,TOP2A
GO:0007051	spindle organization	12	123	1.57	4.28e-14	9606.ENSP00000216911,9606.ENSP00000229758,9606.ENSP00000256442,9606.ENSP00000260363,9606.ENSP00000260731,9606.ENSP00000261597,9606.ENSP00000300403,9606.ENSP00000323300,9606.ENSP00000355966,9606.ENSP00000356379,9606.ENSP00000358813,9606.ENSP00000404190	AURKA,FBXO5,CCNB1,KIF23,KIF11,NDC80,TPX2,SPAG5,NEK2,ASPM,TTK,RACGAP1
GO:0000226	microtubule cytoskeleton organization	16	393	1.19	1.67e-13	9606.ENSP00000216911,9606.ENSP00000229758,9606.ENSP00000256442,9606.ENSP00000260363,9606.ENSP00000260731,9606.ENSP00000261597,9606.ENSP00000300035,9606.ENSP00000300403,9606.ENSP00000323300,9606.ENSP00000355966,9606.ENSP00000356379,9606.ENSP00000358813,9606.ENSP00000361298,9606.ENSP00000378356,9606.ENSP00000378699,9606.ENSP00000404190	AURKA,FBXO5,CCNB1,KIF23,KIF11,NDC80,KIAA0101,TPX2,SPAG5,NEK2,ASPM,TTK,KIF2C,KIF20A,CDK1,RACGAP1
GO:0007017	microtubule-based process	18	605	1.06	4.08e-13	9606.ENSP00000216911,9606.ENSP00000229758,9606.ENSP00000247191,9606.ENSP00000256442,9606.ENSP00000260363,9606.ENSP00000260731,9606.ENSP00000261597,9606.ENSP00000300035,9606.ENSP00000300403,9606.ENSP00000323300,9606.ENSP00000324020,9606.ENSP00000355966,9606.ENSP00000356379,9606.ENSP00000358813,9606.ENSP00000361298,9606.ENSP00000378356,9606.ENSP00000378699,9606.ENSP00000404190	AURKA,FBXO5,DLGAP5,CCNB1,KIF23,KIF11,NDC80,KIAA0101,TPX2,SPAG5,KIF15,NEK2,ASPM,TTK,KIF2C,KIF20A,CDK1,RACGAP1
GO:0045787	positive regulation of cell cycle	15	376	1.18	1.75e-12	9606.ENSP00000209728,9606.ENSP00000216911,9606.ENSP00000247191,9606.ENSP00000256442,9606.ENSP00000260363,9606.ENSP00000261597,9606.ENSP00000275517,9606.ENSP00000296509,9606.ENSP00000311083,9606.ENSP00000323300,9606.ENSP00000355958,9606.ENSP00000378699,9606.ENSP00000388648,9606.ENSP00000404190,9606.ENSP00000405726	CDC6,AURKA,DLGAP5,CCNB1,KIF23,NDC80,CDCA5,MAD2L1,CKS1B,SPAG5,DTL,CDK1,CHEK1,RACGAP1,CDC45
GO:0010948	negative regulation of cell cycle process	13	273	1.26	1.27e-11	9606.ENSP00000216911,9606.ENSP00000229758,9606.ENSP00000256442,9606.ENSP00000296509,9606.ENSP00000302530,9606.ENSP00000310842,9606.ENSP00000355922,9606.ENSP00000355958,9606.ENSP00000355966,9606.ENSP00000358813,9606.ENSP00000372088,9606.ENSP00000378699,9606.ENSP00000388648	AURKA,FBXO5,CCNB1,MAD2L1,BUB1,FANCI,CENPF,DTL,NEK2,TTK,RAD51,CDK1,CHEK1
GO:0090068	positive regulation of cell cycle process	13	273	1.26	1.27e-11	9606.ENSP00000209728,9606.ENSP00000216911,9606.ENSP00000247191,9606.ENSP00000256442,9606.ENSP00000260363,9606.ENSP00000261597,9606.ENSP00000275517,9606.ENSP00000296509,9606.ENSP00000323300,9606.ENSP00000355958,9606.ENSP00000378699,9606.ENSP00000404190,9606.ENSP00000405726	CDC6,AURKA,DLGAP5,CCNB1,KIF23,NDC80,CDCA5,MAD2L1,SPAG5,DTL,CDK1,RACGAP1,CDC45
GO:0007052	mitotic spindle organization	9	70	1.69	1.84e-11	9606.ENSP00000216911,9606.ENSP00000256442,9606.ENSP00000260363,9606.ENSP00000260731,9606.ENSP00000261597,9606.ENSP00000300403,9606.ENSP00000355966,9606.ENSP00000358813,9606.ENSP00000404190	AURKA,CCNB1,KIF23,KIF11,NDC80,TPX2,NEK2,TTK,RACGAP1
GO:0033045	regulation of sister chromatid segregation	9	75	1.66	3.16e-11	9606.ENSP00000209728,9606.ENSP00000247191,9606.ENSP00000256442,9606.ENSP00000261597,9606.ENSP00000275517,9606.ENSP00000296509,9606.ENSP00000302530,9606.ENSP00000355922,9606.ENSP00000358813	CDC6,DLGAP5,CCNB1,NDC80,CDCA5,MAD2L1,BUB1,CENPF,TTK
GO:0033044	regulation of chromosome organization	13	313	1.2	5.88e-11	9606.ENSP00000209728,9606.ENSP00000247191,9606.ENSP00000256442,9606.ENSP00000261597,9606.ENSP00000275517,9606.ENSP00000296509,9606.ENSP00000302530,9606.ENSP00000355922,9606.ENSP00000355966,9606.ENSP00000358813,9606.ENSP00000388648,9606.ENSP00000405726,9606.ENSP00000411532	CDC6,DLGAP5,CCNB1,NDC80,CDCA5,MAD2L1,BUB1,CENPF,NEK2,TTK,CHEK1,CDC45,TOP2A
GO:0030071	regulation of mitotic metaphase/anaphase transition	8	49	1.8	6.4e-11	9606.ENSP00000209728,9606.ENSP00000247191,9606.ENSP00000256442,9606.ENSP00000261597,9606.ENSP00000296509,9606.ENSP00000302530,9606.ENSP00000355922,9606.ENSP00000358813	CDC6,DLGAP5,CCNB1,NDC80,MAD2L1,BUB1,CENPF,TTK
GO:0044772	mitotic cell cycle phase transition	12	254	1.26	1.03e-10	9606.ENSP00000209728,9606.ENSP00000216911,9606.ENSP00000229758,9606.ENSP00000256442,9606.ENSP00000274026,9606.ENSP00000288207,9606.ENSP00000298048,9606.ENSP00000335357,9606.ENSP00000350491,9606.ENSP00000355966,9606.ENSP00000378699,9606.ENSP00000405726	CDC6,AURKA,FBXO5,CCNB1,CCNA2,CCNB2,MELK,CDKN3,PRIM1,NEK2,CDK1,CDC45
GO:0006259	DNA metabolic process	17	773	0.93	1.94e-10	9606.ENSP00000209728,9606.ENSP00000228843,9606.ENSP00000253462,9606.ENSP00000275517,9606.ENSP00000300035,9606.ENSP00000310842,9606.ENSP00000350491,9606.ENSP00000355506,9606.ENSP00000355922,9606.ENSP00000355958,9606.ENSP00000356243,9606.ENSP00000372088,9606.ENSP00000376272,9606.ENSP00000378699,9606.ENSP00000388648,9606.ENSP00000405726,9606.ENSP00000411532	CDC6,RAD51AP1,GINS2,CDCA5,KIAA0101,FANCI,PRIM1,EXO1,CENPF,DTL,UBE2T,RAD51,RFC4,CDK1,CHEK1,CDC45,TOP2A
GO:0006260	DNA replication	11	203	1.32	1.94e-10	9606.ENSP00000209728,9606.ENSP00000253462,9606.ENSP00000300035,9606.ENSP00000350491,9606.ENSP00000355506,9606.ENSP00000355958,9606.ENSP00000372088,9606.ENSP00000376272,9606.ENSP00000378699,9606.ENSP00000388648,9606.ENSP00000405726	CDC6,GINS2,KIAA0101,PRIM1,EXO1,DTL,RAD51,RFC4,CDK1,CHEK1,CDC45
GO:0045931	positive regulation of mitotic cell cycle	10	144	1.43	1.94e-10	9606.ENSP00000209728,9606.ENSP00000216911,9606.ENSP00000247191,9606.ENSP00000256442,9606.ENSP00000261597,9606.ENSP00000275517,9606.ENSP00000296509,9606.ENSP00000355958,9606.ENSP00000378699,9606.ENSP00000405726	CDC6,AURKA,DLGAP5,CCNB1,NDC80,CDCA5,MAD2L1,DTL,CDK1,CDC45
GO:0016043	cellular component organization	37	5163	0.44	2.41e-10	9606.ENSP00000216911,9606.ENSP00000220514,9606.ENSP00000229758,9606.ENSP00000247191,9606.ENSP00000251496,9606.ENSP00000253462,9606.ENSP00000256442,9606.ENSP00000260363,9606.ENSP00000260731,9606.ENSP00000261597,9606.ENSP00000274026,9606.ENSP00000275517,9606.ENSP00000281453,9606.ENSP00000288207,9606.ENSP00000296509,9606.ENSP00000300035,9606.ENSP00000300403,9606.ENSP00000302530,9606.ENSP00000323300,…	AURKA,OIP5,FBXO5,DLGAP5,NCAPG,GINS2,CCNB1,KIF23,KIF11,NDC80,CCNA2,CDCA5,CENPU,CCNB2,MAD2L1,KIAA0101,TPX2,BUB1,SPAG5,KNTC1,PRIM1,EXO1,CENPF,NEK2,ASPM,TTK,KIF2C,CDCA8,RAD51,RFC4,CENPN,KIF20A,CDK1,CHEK1,RACGAP1,CDC45,TOP2A
GO:0007093	mitotic cell cycle checkpoint	10	153	1.4	3.04e-10	9606.ENSP00000216911,9606.ENSP00000256442,9606.ENSP00000296509,9606.ENSP00000302530,9606.ENSP00000310842,9606.ENSP00000328236,9606.ENSP00000355922,9606.ENSP00000358813,9606.ENSP00000378699,9606.ENSP00000411532	AURKA,CCNB1,MAD2L1,BUB1,FANCI,KNTC1,CENPF,TTK,CDK1,TOP2A
GO:0051225	spindle assembly	8	70	1.64	6.31e-10	9606.ENSP00000216911,9606.ENSP00000229758,9606.ENSP00000260363,9606.ENSP00000260731,9606.ENSP00000300403,9606.ENSP00000355966,9606.ENSP00000356379,9606.ENSP00000404190	AURKA,FBXO5,KIF23,KIF11,TPX2,NEK2,ASPM,RACGAP1
GO:1902749	regulation of cell cycle G2/M phase transition	10	167	1.36	6.57e-10	9606.ENSP00000216911,9606.ENSP00000256442,9606.ENSP00000300403,9606.ENSP00000310842,9606.ENSP00000355922,9606.ENSP00000355958,9606.ENSP00000355966,9606.ENSP00000377492,9606.ENSP00000378699,9606.ENSP00000388648	AURKA,CCNB1,TPX2,FANCI,CENPF,DTL,NEK2,HMMR,CDK1,CHEK1
GO:0033043	regulation of organelle organization	19	1155	0.8	9.62e-10	9606.ENSP00000209728,9606.ENSP00000216911,9606.ENSP00000229758,9606.ENSP00000247191,9606.ENSP00000256442,9606.ENSP00000260731,9606.ENSP00000261597,9606.ENSP00000275517,9606.ENSP00000296509,9606.ENSP00000300403,9606.ENSP00000302530,9606.ENSP00000323300,9606.ENSP00000328236,9606.ENSP00000355922,9606.ENSP00000355966,9606.ENSP00000358813,9606.ENSP00000388648,9606.ENSP00000405726,9606.ENSP00000411532	CDC6,AURKA,FBXO5,DLGAP5,CCNB1,KIF11,NDC80,CDCA5,MAD2L1,TPX2,BUB1,SPAG5,KNTC1,CENPF,NEK2,TTK,CHEK1,CDC45,TOP2A
GO:0045930	negative regulation of mitotic cell cycle	11	243	1.24	1.01e-09	9606.ENSP00000216911,9606.ENSP00000256442,9606.ENSP00000296509,9606.ENSP00000302530,9606.ENSP00000310842,9606.ENSP00000328236,9606.ENSP00000355922,9606.ENSP00000358813,9606.ENSP00000378699,9606.ENSP00000388648,9606.ENSP00000411532	AURKA,CCNB1,MAD2L1,BUB1,FANCI,KNTC1,CENPF,TTK,CDK1,CHEK1,TOP2A
GO:1901988	negative regulation of cell cycle phase transition	10	177	1.34	1.05e-09	9606.ENSP00000216911,9606.ENSP00000256442,9606.ENSP00000296509,9606.ENSP00000302530,9606.ENSP00000310842,9606.ENSP00000355922,9606.ENSP00000355958,9606.ENSP00000358813,9606.ENSP00000378699,9606.ENSP00000388648	AURKA,CCNB1,MAD2L1,BUB1,FANCI,CENPF,DTL,TTK,CDK1,CHEK1
GO:0006974	cellular response to DNA damage stimulus	16	749	0.91	1.14e-09	9606.ENSP00000216911,9606.ENSP00000228843,9606.ENSP00000253462,9606.ENSP00000256442,9606.ENSP00000275517,9606.ENSP00000300035,9606.ENSP00000310842,9606.ENSP00000355506,9606.ENSP00000355958,9606.ENSP00000356243,9606.ENSP00000372088,9606.ENSP00000376272,9606.ENSP00000378699,9606.ENSP00000388648,9606.ENSP00000405726,9606.ENSP00000411532	AURKA,RAD51AP1,GINS2,CCNB1,CDCA5,KIAA0101,FANCI,EXO1,DTL,UBE2T,RAD51,RFC4,CDK1,CHEK1,CDC45,TOP2A
GO:0071103	DNA conformation change	11	257	1.22	1.69e-09	9606.ENSP00000220514,9606.ENSP00000251496,9606.ENSP00000253462,9606.ENSP00000256442,9606.ENSP00000275517,9606.ENSP00000281453,9606.ENSP00000372088,9606.ENSP00000377007,9606.ENSP00000378699,9606.ENSP00000405726,9606.ENSP00000411532	OIP5,NCAPG,GINS2,CCNB1,CDCA5,CENPU,RAD51,CENPN,CDK1,CDC45,TOP2A
GO:0031570	DNA integrity checkpoint	9	147	1.37	5.18e-09	9606.ENSP00000209728,9606.ENSP00000216911,9606.ENSP00000256442,9606.ENSP00000310842,9606.ENSP00000355958,9606.ENSP00000378699,9606.ENSP00000388648,9606.ENSP00000405726,9606.ENSP00000411532	CDC6,AURKA,CCNB1,FANCI,DTL,CDK1,CHEK1,CDC45,TOP2A
GO:0010389	regulation of G2/M transition of mitotic cell cycle	9	149	1.36	5.7e-09	9606.ENSP00000216911,9606.ENSP00000256442,9606.ENSP00000300403,9606.ENSP00000310842,9606.ENSP00000355922,9606.ENSP00000355958,9606.ENSP00000355966,9606.ENSP00000377492,9606.ENSP00000378699	AURKA,CCNB1,TPX2,FANCI,CENPF,DTL,NEK2,HMMR,CDK1
GO:0006281	DNA repair	13	491	1.01	7.72e-09	9606.ENSP00000228843,9606.ENSP00000253462,9606.ENSP00000275517,9606.ENSP00000300035,9606.ENSP00000310842,9606.ENSP00000355506,9606.ENSP00000355958,9606.ENSP00000356243,9606.ENSP00000372088,9606.ENSP00000376272,9606.ENSP00000378699,9606.ENSP00000388648,9606.ENSP00000405726	RAD51AP1,GINS2,CDCA5,KIAA0101,FANCI,EXO1,DTL,UBE2T,RAD51,RFC4,CDK1,CHEK1,CDC45
GO:1901992	positive regulation of mitotic cell cycle phase transition	7	65	1.62	1.44e-08	9606.ENSP00000209728,9606.ENSP00000247191,9606.ENSP00000256442,9606.ENSP00000275517,9606.ENSP00000355958,9606.ENSP00000378699,9606.ENSP00000405726	CDC6,DLGAP5,CCNB1,CDCA5,DTL,CDK1,CDC45
GO:0051303	establishment of chromosome localization	7	72	1.57	2.75e-08	9606.ENSP00000247191,9606.ENSP00000256442,9606.ENSP00000261597,9606.ENSP00000275517,9606.ENSP00000355922,9606.ENSP00000361298,9606.ENSP00000362146	DLGAP5,CCNB1,NDC80,CDCA5,CENPF,KIF2C,CDCA8
GO:0051640	organelle localization	13	574	0.94	4.52e-08	9606.ENSP00000216911,9606.ENSP00000247191,9606.ENSP00000256442,9606.ENSP00000260363,9606.ENSP00000261597,9606.ENSP00000275517,9606.ENSP00000323300,9606.ENSP00000355922,9606.ENSP00000355966,9606.ENSP00000356379,9606.ENSP00000361298,9606.ENSP00000362146,9606.ENSP00000378699	AURKA,DLGAP5,CCNB1,KIF23,NDC80,CDCA5,SPAG5,CENPF,NEK2,ASPM,KIF2C,CDCA8,CDK1
GO:0051784	negative regulation of nuclear division	6	47	1.69	9.2e-08	9606.ENSP00000229758,9606.ENSP00000296509,9606.ENSP00000302530,9606.ENSP00000355922,9606.ENSP00000358813,9606.ENSP00000388648	FBXO5,MAD2L1,BUB1,CENPF,TTK,CHEK1
GO:0051321	meiotic cell cycle	9	214	1.21	1.03e-07	9606.ENSP00000216911,9606.ENSP00000229758,9606.ENSP00000302530,9606.ENSP00000355506,9606.ENSP00000355966,9606.ENSP00000356379,9606.ENSP00000358813,9606.ENSP00000372088,9606.ENSP00000411532	AURKA,FBXO5,BUB1,EXO1,NEK2,ASPM,TTK,RAD51,TOP2A
GO:0051310	metaphase plate congression	6	51	1.65	1.4e-07	9606.ENSP00000256442,9606.ENSP00000261597,9606.ENSP00000275517,9606.ENSP00000355922,9606.ENSP00000361298,9606.ENSP00000362146	CCNB1,NDC80,CDCA5,CENPF,KIF2C,CDCA8
GO:1901991	negative regulation of mitotic cell cycle phase transition	8	160	1.28	2.1e-07	9606.ENSP00000216911,9606.ENSP00000256442,9606.ENSP00000296509,9606.ENSP00000302530,9606.ENSP00000310842,9606.ENSP00000355922,9606.ENSP00000358813,9606.ENSP00000378699	AURKA,CCNB1,MAD2L1,BUB1,FANCI,CENPF,TTK,CDK1
GO:0016572	histone phosphorylation	5	28	1.84	3.96e-07	9606.ENSP00000216911,9606.ENSP00000256442,9606.ENSP00000274026,9606.ENSP00000378699,9606.ENSP00000388648	AURKA,CCNB1,CCNA2,CDK1,CHEK1
GO:0030261	chromosome condensation	5	30	1.81	5.32e-07	9606.ENSP00000251496,9606.ENSP00000256442,9606.ENSP00000275517,9606.ENSP00000378699,9606.ENSP00000411532	NCAPG,CCNB1,CDCA5,CDK1,TOP2A
GO:0033554	cellular response to stress	18	1553	0.65	6.35e-07	9606.ENSP00000216911,9606.ENSP00000228843,9606.ENSP00000253462,9606.ENSP00000256442,9606.ENSP00000274026,9606.ENSP00000275517,9606.ENSP00000298048,9606.ENSP00000300035,9606.ENSP00000310842,9606.ENSP00000355506,9606.ENSP00000355958,9606.ENSP00000356243,9606.ENSP00000372088,9606.ENSP00000376272,9606.ENSP00000378699,9606.ENSP00000388648,9606.ENSP00000405726,9606.ENSP00000411532	AURKA,RAD51AP1,GINS2,CCNB1,CCNA2,CDCA5,MELK,KIAA0101,FANCI,EXO1,DTL,UBE2T,RAD51,RFC4,CDK1,CHEK1,CDC45,TOP2A
GO:0000086	G2/M transition of mitotic cell cycle	7	123	1.34	7.54e-07	9606.ENSP00000216911,9606.ENSP00000256442,9606.ENSP00000274026,9606.ENSP00000288207,9606.ENSP00000298048,9606.ENSP00000355966,9606.ENSP00000378699	AURKA,CCNB1,CCNA2,CCNB2,MELK,NEK2,CDK1
GO:0006323	DNA packaging	8	195	1.2	8.43e-07	9606.ENSP00000220514,9606.ENSP00000251496,9606.ENSP00000256442,9606.ENSP00000275517,9606.ENSP00000281453,9606.ENSP00000377007,9606.ENSP00000378699,9606.ENSP00000411532	OIP5,NCAPG,CCNB1,CDCA5,CENPU,CENPN,CDK1,TOP2A
GO:0033260	nuclear DNA replication	5	35	1.74	9.96e-07	9606.ENSP00000253462,9606.ENSP00000350491,9606.ENSP00000372088,9606.ENSP00000376272,9606.ENSP00000405726	GINS2,PRIM1,RAD51,RFC4,CDC45
GO:0051988	regulation of attachment of spindle microtubules to kinetochore	4	12	2.11	1.17e-06	9606.ENSP00000256442,9606.ENSP00000323300,9606.ENSP00000355966,9606.ENSP00000404190	CCNB1,SPAG5,NEK2,RACGAP1
GO:0045839	negative regulation of mitotic nuclear division	5	37	1.71	1.23e-06	9606.ENSP00000296509,9606.ENSP00000302530,9606.ENSP00000355922,9606.ENSP00000358813,9606.ENSP00000388648	MAD2L1,BUB1,CENPF,TTK,CHEK1
GO:0090307	mitotic spindle assembly	5	40	1.68	1.74e-06	9606.ENSP00000260363,9606.ENSP00000260731,9606.ENSP00000300403,9606.ENSP00000355966,9606.ENSP00000404190	KIF23,KIF11,TPX2,NEK2,RACGAP1
GO:0140013	meiotic nuclear division	7	146	1.26	2.08e-06	9606.ENSP00000216911,9606.ENSP00000229758,9606.ENSP00000302530,9606.ENSP00000356379,9606.ENSP00000358813,9606.ENSP00000372088,9606.ENSP00000411532	AURKA,FBXO5,BUB1,ASPM,TTK,RAD51,TOP2A
GO:0007080	mitotic metaphase plate congression	5	42	1.66	2.12e-06	9606.ENSP00000256442,9606.ENSP00000261597,9606.ENSP00000275517,9606.ENSP00000361298,9606.ENSP00000362146	CCNB1,NDC80,CDCA5,KIF2C,CDCA8
GO:0007094	mitotic spindle assembly checkpoint	4	21	1.86	7.42e-06	9606.ENSP00000296509,9606.ENSP00000302530,9606.ENSP00000355922,9606.ENSP00000358813	MAD2L1,BUB1,CENPF,TTK
GO:0051302	regulation of cell division	7	179	1.18	7.42e-06	9606.ENSP00000209728,9606.ENSP00000216911,9606.ENSP00000247191,9606.ENSP00000260363,9606.ENSP00000356379,9606.ENSP00000378356,9606.ENSP00000404190	CDC6,AURKA,DLGAP5,KIF23,ASPM,KIF20A,RACGAP1
GO:1902750	negative regulation of cell cycle G2/M phase transition	5	56	1.53	7.44e-06	9606.ENSP00000216911,9606.ENSP00000310842,9606.ENSP00000355958,9606.ENSP00000378699,9606.ENSP00000388648	AURKA,FANCI,DTL,CDK1,CHEK1
GO:0006261	DNA-dependent DNA replication	6	114	1.31	9.33e-06	9606.ENSP00000209728,9606.ENSP00000253462,9606.ENSP00000350491,9606.ENSP00000372088,9606.ENSP00000376272,9606.ENSP00000405726	CDC6,GINS2,PRIM1,RAD51,RFC4,CDC45
GO:0051656	establishment of organelle localization	9	387	0.95	9.93e-06	9606.ENSP00000247191,9606.ENSP00000256442,9606.ENSP00000260363,9606.ENSP00000261597,9606.ENSP00000275517,9606.ENSP00000323300,9606.ENSP00000355922,9606.ENSP00000361298,9606.ENSP00000362146	DLGAP5,CCNB1,KIF23,NDC80,CDCA5,SPAG5,CENPF,KIF2C,CDCA8
GO:0070925	organelle assembly	11	666	0.8	1.36e-05	9606.ENSP00000216911,9606.ENSP00000229758,9606.ENSP00000260363,9606.ENSP00000260731,9606.ENSP00000300403,9606.ENSP00000355922,9606.ENSP00000355966,9606.ENSP00000356379,9606.ENSP00000377007,9606.ENSP00000378699,9606.ENSP00000404190	AURKA,FBXO5,KIF23,KIF11,TPX2,CENPF,NEK2,ASPM,CENPN,CDK1,RACGAP1
GO:0044843	cell cycle G1/S phase transition	6	124	1.27	1.38e-05	9606.ENSP00000209728,9606.ENSP00000229758,9606.ENSP00000274026,9606.ENSP00000335357,9606.ENSP00000350491,9606.ENSP00000405726	CDC6,FBXO5,CCNA2,CDKN3,PRIM1,CDC45
GO:0007292	female gamete generation	6	126	1.26	1.5e-05	9606.ENSP00000216911,9606.ENSP00000229758,9606.ENSP00000256442,9606.ENSP00000356379,9606.ENSP00000358813,9606.ENSP00000411532	AURKA,FBXO5,CCNB1,ASPM,TTK,TOP2A
GO:0007143	female meiotic nuclear division	4	28	1.74	1.73e-05	9606.ENSP00000216911,9606.ENSP00000229758,9606.ENSP00000358813,9606.ENSP00000411532	AURKA,FBXO5,TTK,TOP2A
GO:0090306	spindle assembly involved in meiosis	3	6	2.28	1.73e-05	9606.ENSP00000216911,9606.ENSP00000229758,9606.ENSP00000356379	AURKA,FBXO5,ASPM
GO:0072422	signal transduction involved in DNA damage checkpoint	5	73	1.42	2.17e-05	9606.ENSP00000216911,9606.ENSP00000256442,9606.ENSP00000355958,9606.ENSP00000378699,9606.ENSP00000388648	AURKA,CCNB1,DTL,CDK1,CHEK1
GO:0000077	DNA damage checkpoint	6	138	1.22	2.28e-05	9606.ENSP00000216911,9606.ENSP00000256442,9606.ENSP00000310842,9606.ENSP00000355958,9606.ENSP00000378699,9606.ENSP00000388648	AURKA,CCNB1,FANCI,DTL,CDK1,CHEK1
GO:1902969	mitotic DNA replication	3	7	2.22	2.29e-05	9606.ENSP00000253462,9606.ENSP00000372088,9606.ENSP00000405726	GINS2,RAD51,CDC45
GO:0031572	G2 DNA damage checkpoint	4	32	1.68	2.59e-05	9606.ENSP00000310842,9606.ENSP00000355958,9606.ENSP00000378699,9606.ENSP00000388648	FANCI,DTL,CDK1,CHEK1
GO:0007098	centrosome cycle	5	78	1.39	2.77e-05	9606.ENSP00000216911,9606.ENSP00000260731,9606.ENSP00000300035,9606.ENSP00000355966,9606.ENSP00000378699	AURKA,KIF11,KIAA0101,NEK2,CDK1
GO:0010639	negative regulation of organelle organization	8	333	0.96	2.89e-05	9606.ENSP00000229758,9606.ENSP00000296509,9606.ENSP00000302530,9606.ENSP00000355922,9606.ENSP00000355966,9606.ENSP00000358813,9606.ENSP00000388648,9606.ENSP00000411532	FBXO5,MAD2L1,BUB1,CENPF,NEK2,TTK,CHEK1,TOP2A
GO:0051299	centrosome separation	3	8	2.16	3e-05	9606.ENSP00000216911,9606.ENSP00000260731,9606.ENSP00000355966	AURKA,KIF11,NEK2
GO:0006890	retrograde vesicle-mediated transport, Golgi to endoplasmic reticulum	5	81	1.37	3.18e-05	9606.ENSP00000260363,9606.ENSP00000260731,9606.ENSP00000324020,9606.ENSP00000361298,9606.ENSP00000404190	KIF23,KIF11,KIF15,KIF2C,RACGAP1
GO:0031145	anaphase-promoting complex-dependent catabolic process	4	35	1.64	3.41e-05	9606.ENSP00000216911,9606.ENSP00000256442,9606.ENSP00000296509,9606.ENSP00000378699	AURKA,CCNB1,MAD2L1,CDK1
GO:0032465	regulation of cytokinesis	5	84	1.36	3.71e-05	9606.ENSP00000209728,9606.ENSP00000216911,9606.ENSP00000260363,9606.ENSP00000378356,9606.ENSP00000404190	CDC6,AURKA,KIF23,KIF20A,RACGAP1
GO:0019886	antigen processing and presentation of exogenous peptide antigen via MHC class II	5	96	1.3	6.79e-05	9606.ENSP00000260363,9606.ENSP00000260731,9606.ENSP00000324020,9606.ENSP00000361298,9606.ENSP00000404190	KIF23,KIF11,KIF15,KIF2C,RACGAP1
GO:0009987	cellular process	50	14652	0.12	7.53e-05	9606.ENSP00000209728,9606.ENSP00000216911,9606.ENSP00000220514,9606.ENSP00000228843,9606.ENSP00000229758,9606.ENSP00000247191,9606.ENSP00000251496,9606.ENSP00000253462,9606.ENSP00000256442,9606.ENSP00000260363,9606.ENSP00000260731,9606.ENSP00000261597,9606.ENSP00000271452,9606.ENSP00000274026,9606.ENSP00000275517,9606.ENSP00000281453,9606.ENSP00000288207,9606.ENSP00000296509,9606.ENSP00000298048,…	CDC6,AURKA,OIP5,RAD51AP1,FBXO5,DLGAP5,NCAPG,GINS2,CCNB1,KIF23,KIF11,NDC80,NUF2,CCNA2,CDCA5,CENPU,CCNB2,MAD2L1,MELK,KIAA0101,TPX2,BUB1,FANCI,CKS1B,SPAG5,KIF15,KNTC1,CDKN3,PRIM1,EXO1,CENPF,DTL,NEK2,UBE2T,ASPM,TTK,CEP55,KIF2C,CDCA8,RAD51,RFC4,CENPN,HMMR,KIF20A,CDK1,CHEK1,RACGAP1,CDC45,TOP2A,PBK
GO:0007077	mitotic nuclear envelope disassembly	3	12	1.98	7.59e-05	9606.ENSP00000256442,9606.ENSP00000288207,9606.ENSP00000378699	CCNB1,CCNB2,CDK1
GO:0070507	regulation of microtubule cytoskeleton organization	6	177	1.11	7.82e-05	9606.ENSP00000216911,9606.ENSP00000260731,9606.ENSP00000300403,9606.ENSP00000323300,9606.ENSP00000355966,9606.ENSP00000388648	AURKA,KIF11,TPX2,SPAG5,NEK2,CHEK1
GO:0051445	regulation of meiotic cell cycle	4	45	1.53	7.91e-05	9606.ENSP00000229758,9606.ENSP00000356379,9606.ENSP00000358813,9606.ENSP00000378699	FBXO5,ASPM,TTK,CDK1
GO:0007018	microtubule-based movement	7	276	0.99	8.1e-05	9606.ENSP00000247191,9606.ENSP00000260363,9606.ENSP00000260731,9606.ENSP00000324020,9606.ENSP00000361298,9606.ENSP00000378356,9606.ENSP00000404190	DLGAP5,KIF23,KIF11,KIF15,KIF2C,KIF20A,RACGAP1
GO:0008283	cell population proliferation	10	676	0.75	8.84e-05	9606.ENSP00000247191,9606.ENSP00000298048,9606.ENSP00000300403,9606.ENSP00000302530,9606.ENSP00000324020,9606.ENSP00000355922,9606.ENSP00000356379,9606.ENSP00000361298,9606.ENSP00000378699,9606.ENSP00000404190	DLGAP5,MELK,TPX2,BUB1,KIF15,CENPF,ASPM,KIF2C,CDK1,RACGAP1
GO:0046602	regulation of mitotic centrosome separation	3	13	1.95	8.88e-05	9606.ENSP00000260731,9606.ENSP00000355966,9606.ENSP00000388648	KIF11,NEK2,CHEK1
GO:0036297	interstrand cross-link repair	4	49	1.5	0.0001	9606.ENSP00000228843,9606.ENSP00000310842,9606.ENSP00000356243,9606.ENSP00000372088	RAD51AP1,FANCI,UBE2T,RAD51
GO:0044774	mitotic DNA integrity checkpoint	5	108	1.25	0.0001	9606.ENSP00000216911,9606.ENSP00000256442,9606.ENSP00000310842,9606.ENSP00000378699,9606.ENSP00000411532	AURKA,CCNB1,FANCI,CDK1,TOP2A
GO:0051781	positive regulation of cell division	5	107	1.25	0.0001	9606.ENSP00000209728,9606.ENSP00000216911,9606.ENSP00000247191,9606.ENSP00000260363,9606.ENSP00000404190	CDC6,AURKA,DLGAP5,KIF23,RACGAP1
GO:0090266	regulation of mitotic cell cycle spindle assembly checkpoint	3	14	1.91	0.0001	9606.ENSP00000256442,9606.ENSP00000261597,9606.ENSP00000296509	CCNB1,NDC80,MAD2L1
GO:0000281	mitotic cytokinesis	4	50	1.49	0.00011	9606.ENSP00000260363,9606.ENSP00000360540,9606.ENSP00000378356,9606.ENSP00000404190	KIF23,CEP55,KIF20A,RACGAP1
GO:0034508	centromere complex assembly	4	50	1.49	0.00011	9606.ENSP00000220514,9606.ENSP00000281453,9606.ENSP00000355922,9606.ENSP00000377007	OIP5,CENPU,CENPF,CENPN
GO:0022607	cellular component assembly	18	2343	0.47	0.00013	9606.ENSP00000216911,9606.ENSP00000220514,9606.ENSP00000229758,9606.ENSP00000256442,9606.ENSP00000260363,9606.ENSP00000260731,9606.ENSP00000281453,9606.ENSP00000300403,9606.ENSP00000328236,9606.ENSP00000355506,9606.ENSP00000355922,9606.ENSP00000355966,9606.ENSP00000356379,9606.ENSP00000372088,9606.ENSP00000377007,9606.ENSP00000378699,9606.ENSP00000404190,9606.ENSP00000405726	AURKA,OIP5,FBXO5,CCNB1,KIF23,KIF11,CENPU,TPX2,KNTC1,EXO1,CENPF,NEK2,ASPM,RAD51,CENPN,CDK1,RACGAP1,CDC45
GO:0006310	DNA recombination	6	202	1.06	0.00014	9606.ENSP00000228843,9606.ENSP00000253462,9606.ENSP00000355506,9606.ENSP00000372088,9606.ENSP00000405726,9606.ENSP00000411532	RAD51AP1,GINS2,EXO1,RAD51,CDC45,TOP2A
GO:2001251	negative regulation of chromosome organization	5	117	1.21	0.00014	9606.ENSP00000296509,9606.ENSP00000302530,9606.ENSP00000355922,9606.ENSP00000358813,9606.ENSP00000411532	MAD2L1,BUB1,CENPF,TTK,TOP2A
GO:0051383	kinetochore organization	3	17	1.83	0.00016	9606.ENSP00000261597,9606.ENSP00000355922,9606.ENSP00000377007	NDC80,CENPF,CENPN
GO:0000082	G1/S transition of mitotic cell cycle	5	123	1.19	0.00017	9606.ENSP00000209728,9606.ENSP00000229758,9606.ENSP00000335357,9606.ENSP00000350491,9606.ENSP00000405726	CDC6,FBXO5,CDKN3,PRIM1,CDC45
GO:0046605	regulation of centrosome cycle	4	59	1.42	0.00018	9606.ENSP00000216911,9606.ENSP00000260731,9606.ENSP00000355966,9606.ENSP00000388648	AURKA,KIF11,NEK2,CHEK1
GO:0006468	protein phosphorylation	11	923	0.66	0.00019	9606.ENSP00000216911,9606.ENSP00000256442,9606.ENSP00000274026,9606.ENSP00000288207,9606.ENSP00000298048,9606.ENSP00000302530,9606.ENSP00000355966,9606.ENSP00000358813,9606.ENSP00000378699,9606.ENSP00000388648,9606.ENSP00000428489	AURKA,CCNB1,CCNA2,CCNB2,MELK,BUB1,NEK2,TTK,CDK1,CHEK1,PBK
GO:0065004	protein-DNA complex assembly	6	223	1.01	0.00023	9606.ENSP00000220514,9606.ENSP00000281453,9606.ENSP00000355922,9606.ENSP00000372088,9606.ENSP00000377007,9606.ENSP00000405726	OIP5,CENPU,CENPF,RAD51,CENPN,CDC45
GO:0007057	spindle assembly involved in female meiosis I	2	2	2.58	0.00032	9606.ENSP00000216911,9606.ENSP00000229758	AURKA,FBXO5
GO:0010971	positive regulation of G2/M transition of mitotic cell cycle	3	23	1.7	0.00034	9606.ENSP00000256442,9606.ENSP00000355958,9606.ENSP00000378699	CCNB1,DTL,CDK1
GO:2000045	regulation of G1/S transition of mitotic cell cycle	5	148	1.11	0.00038	9606.ENSP00000209728,9606.ENSP00000216911,9606.ENSP00000256442,9606.ENSP00000378699,9606.ENSP00000405726	CDC6,AURKA,CCNB1,CDK1,CDC45
GO:0051984	positive regulation of chromosome segregation	3	25	1.66	0.00041	9606.ENSP00000209728,9606.ENSP00000247191,9606.ENSP00000256442	CDC6,DLGAP5,CCNB1
GO:2000241	regulation of reproductive process	5	155	1.09	0.00046	9606.ENSP00000216911,9606.ENSP00000229758,9606.ENSP00000356379,9606.ENSP00000358813,9606.ENSP00000378699	AURKA,FBXO5,ASPM,TTK,CDK1
GO:0051052	regulation of DNA metabolic process	7	381	0.85	0.00048	9606.ENSP00000209728,9606.ENSP00000228843,9606.ENSP00000355966,9606.ENSP00000372088,9606.ENSP00000376272,9606.ENSP00000378699,9606.ENSP00000388648	CDC6,RAD51AP1,NEK2,RAD51,RFC4,CDK1,CHEK1
GO:0000915	actomyosin contractile ring assembly	2	3	2.41	0.0005	9606.ENSP00000260363,9606.ENSP00000404190	KIF23,RACGAP1
GO:0000083	regulation of transcription involved in G1/S transition of mitotic cell cycle	3	29	1.6	0.00058	9606.ENSP00000209728,9606.ENSP00000229758,9606.ENSP00000405726	CDC6,FBXO5,CDC45
GO:0000079	regulation of cyclin-dependent protein serine/threonine kinase activity	4	86	1.25	0.00065	9606.ENSP00000209728,9606.ENSP00000256442,9606.ENSP00000311083,9606.ENSP00000335357	CDC6,CCNB1,CKS1B,CDKN3
GO:0006270	DNA replication initiation	3	31	1.57	0.00069	9606.ENSP00000209728,9606.ENSP00000253462,9606.ENSP00000405726	CDC6,GINS2,CDC45
GO:0072698	protein localization to microtubule cytoskeleton	3	31	1.57	0.00069	9606.ENSP00000216911,9606.ENSP00000323300,9606.ENSP00000358813	AURKA,SPAG5,TTK
GO:0000724	double-strand break repair via homologous recombination	4	88	1.24	0.0007	9606.ENSP00000228843,9606.ENSP00000253462,9606.ENSP00000372088,9606.ENSP00000405726	RAD51AP1,GINS2,RAD51,CDC45
GO:1905448	positive regulation of mitochondrial ATP synthesis coupled electron transport	2	4	2.28	0.00071	9606.ENSP00000256442,9606.ENSP00000378699	CCNB1,CDK1
GO:0006302	double-strand break repair	5	178	1.03	0.00078	9606.ENSP00000228843,9606.ENSP00000253462,9606.ENSP00000275517,9606.ENSP00000372088,9606.ENSP00000405726	RAD51AP1,GINS2,CDCA5,RAD51,CDC45
GO:0010569	regulation of double-strand break repair via homologous recombination	3	33	1.54	0.00078	9606.ENSP00000228843,9606.ENSP00000372088,9606.ENSP00000388648	RAD51AP1,RAD51,CHEK1
GO:0045737	positive regulation of cyclin-dependent protein serine/threonine kinase activity	3	33	1.54	0.00078	9606.ENSP00000209728,9606.ENSP00000256442,9606.ENSP00000311083	CDC6,CCNB1,CKS1B
GO:0044260	cellular macromolecule metabolic process	30	6413	0.25	0.00083	9606.ENSP00000209728,9606.ENSP00000216911,9606.ENSP00000228843,9606.ENSP00000247191,9606.ENSP00000253462,9606.ENSP00000256442,9606.ENSP00000274026,9606.ENSP00000275517,9606.ENSP00000281453,9606.ENSP00000288207,9606.ENSP00000296509,9606.ENSP00000298048,9606.ENSP00000300035,9606.ENSP00000302530,9606.ENSP00000310842,9606.ENSP00000335357,9606.ENSP00000350491,9606.ENSP00000355506,9606.ENSP00000355922,…	CDC6,AURKA,RAD51AP1,DLGAP5,GINS2,CCNB1,CCNA2,CDCA5,CENPU,CCNB2,MAD2L1,MELK,KIAA0101,BUB1,FANCI,CDKN3,PRIM1,EXO1,CENPF,DTL,NEK2,UBE2T,TTK,RAD51,RFC4,CDK1,CHEK1,CDC45,TOP2A,PBK
GO:0071897	DNA biosynthetic process	4	95	1.21	0.00087	9606.ENSP00000300035,9606.ENSP00000355922,9606.ENSP00000355958,9606.ENSP00000376272	KIAA0101,CENPF,DTL,RFC4
GO:0000727	double-strand break repair via break-induced replication	2	5	2.19	0.00094	9606.ENSP00000253462,9606.ENSP00000405726	GINS2,CDC45
GO:0022414	reproductive process	12	1350	0.53	0.001	9606.ENSP00000216911,9606.ENSP00000229758,9606.ENSP00000256442,9606.ENSP00000302530,9606.ENSP00000355506,9606.ENSP00000355966,9606.ENSP00000356379,9606.ENSP00000358813,9606.ENSP00000372088,9606.ENSP00000378699,9606.ENSP00000404190,9606.ENSP00000411532	AURKA,FBXO5,CCNB1,BUB1,EXO1,NEK2,ASPM,TTK,RAD51,CDK1,RACGAP1,TOP2A
GO:0000723	telomere maintenance	4	101	1.18	0.0011	9606.ENSP00000350491,9606.ENSP00000355506,9606.ENSP00000372088,9606.ENSP00000376272	PRIM1,EXO1,RAD51,RFC4
GO:0032467	positive regulation of cytokinesis	3	38	1.48	0.0011	9606.ENSP00000209728,9606.ENSP00000260363,9606.ENSP00000404190	CDC6,KIF23,RACGAP1
GO:0044773	mitotic DNA damage checkpoint	4	102	1.18	0.0011	9606.ENSP00000216911,9606.ENSP00000256442,9606.ENSP00000310842,9606.ENSP00000378699	AURKA,CCNB1,FANCI,CDK1
GO:0051338	regulation of transferase activity	10	964	0.6	0.0011	9606.ENSP00000209728,9606.ENSP00000229758,9606.ENSP00000256442,9606.ENSP00000296509,9606.ENSP00000300403,9606.ENSP00000311083,9606.ENSP00000335357,9606.ENSP00000355966,9606.ENSP00000376272,9606.ENSP00000378699	CDC6,FBXO5,CCNB1,MAD2L1,TPX2,CKS1B,CDKN3,NEK2,RFC4,CDK1
GO:0007100	mitotic centrosome separation	2	6	2.11	0.0012	9606.ENSP00000216911,9606.ENSP00000260731	AURKA,KIF11
GO:0007127	meiosis I	4	106	1.16	0.0012	9606.ENSP00000216911,9606.ENSP00000229758,9606.ENSP00000372088,9606.ENSP00000411532	AURKA,FBXO5,RAD51,TOP2A
GO:0022412	cellular process involved in reproduction in multicellular organism	6	320	0.86	0.0012	9606.ENSP00000216911,9606.ENSP00000229758,9606.ENSP00000256442,9606.ENSP00000356379,9606.ENSP00000358813,9606.ENSP00000411532	AURKA,FBXO5,CCNB1,ASPM,TTK,TOP2A
GO:0048522	positive regulation of cellular process	25	4898	0.29	0.0012	9606.ENSP00000209728,9606.ENSP00000216911,9606.ENSP00000247191,9606.ENSP00000256442,9606.ENSP00000260363,9606.ENSP00000261597,9606.ENSP00000274026,9606.ENSP00000275517,9606.ENSP00000296509,9606.ENSP00000298048,9606.ENSP00000300403,9606.ENSP00000310842,9606.ENSP00000311083,9606.ENSP00000323300,9606.ENSP00000355958,9606.ENSP00000355966,9606.ENSP00000356379,9606.ENSP00000358813,9606.ENSP00000372088,…	CDC6,AURKA,DLGAP5,CCNB1,KIF23,NDC80,CCNA2,CDCA5,MAD2L1,MELK,TPX2,FANCI,CKS1B,SPAG5,DTL,NEK2,ASPM,TTK,RAD51,RFC4,CDK1,CHEK1,RACGAP1,CDC45,TOP2A
GO:0019985	translesion synthesis	3	41	1.45	0.0013	9606.ENSP00000300035,9606.ENSP00000355958,9606.ENSP00000376272	KIAA0101,DTL,RFC4
GO:0034080	CENP-A containing nucleosome assembly	3	42	1.44	0.0013	9606.ENSP00000220514,9606.ENSP00000281453,9606.ENSP00000377007	OIP5,CENPU,CENPN
GO:0050794	regulation of cellular process	40	10484	0.17	0.0013	9606.ENSP00000209728,9606.ENSP00000216911,9606.ENSP00000228843,9606.ENSP00000229758,9606.ENSP00000247191,9606.ENSP00000256442,9606.ENSP00000260363,9606.ENSP00000260731,9606.ENSP00000261597,9606.ENSP00000274026,9606.ENSP00000275517,9606.ENSP00000281453,9606.ENSP00000288207,9606.ENSP00000296509,9606.ENSP00000298048,9606.ENSP00000300035,9606.ENSP00000300403,9606.ENSP00000302530,9606.ENSP00000310842,…	CDC6,AURKA,RAD51AP1,FBXO5,DLGAP5,CCNB1,KIF23,KIF11,NDC80,CCNA2,CDCA5,CENPU,CCNB2,MAD2L1,MELK,KIAA0101,TPX2,BUB1,FANCI,CKS1B,SPAG5,KNTC1,CDKN3,CENPF,DTL,NEK2,ASPM,TTK,CEP55,KIF2C,RAD51,RFC4,HMMR,KIF20A,CDK1,CHEK1,RACGAP1,CDC45,TOP2A,PBK
GO:0051653	spindle localization	3	41	1.45	0.0013	9606.ENSP00000261597,9606.ENSP00000323300,9606.ENSP00000356379	NDC80,SPAG5,ASPM
GO:0090267	positive regulation of mitotic cell cycle spindle assembly checkpoint	2	7	2.04	0.0014	9606.ENSP00000261597,9606.ENSP00000296509	NDC80,MAD2L1
GO:0010972	negative regulation of G2/M transition of mitotic cell cycle	3	44	1.42	0.0015	9606.ENSP00000216911,9606.ENSP00000310842,9606.ENSP00000378699	AURKA,FANCI,CDK1
GO:0051256	mitotic spindle midzone assembly	2	9	1.93	0.0021	9606.ENSP00000260363,9606.ENSP00000404190	KIF23,RACGAP1
GO:0006325	chromatin organization	8	683	0.65	0.0022	9606.ENSP00000216911,9606.ENSP00000220514,9606.ENSP00000256442,9606.ENSP00000274026,9606.ENSP00000281453,9606.ENSP00000377007,9606.ENSP00000378699,9606.ENSP00000388648	AURKA,OIP5,CCNB1,CCNA2,CENPU,CENPN,CDK1,CHEK1
GO:0032508	DNA duplex unwinding	3	53	1.34	0.0024	9606.ENSP00000253462,9606.ENSP00000372088,9606.ENSP00000405726	GINS2,RAD51,CDC45
GO:0045840	positive regulation of mitotic nuclear division	3	54	1.33	0.0024	9606.ENSP00000216911,9606.ENSP00000247191,9606.ENSP00000275517	AURKA,DLGAP5,CDCA5
GO:0048146	positive regulation of fibroblast proliferation	3	54	1.33	0.0024	9606.ENSP00000209728,9606.ENSP00000256442,9606.ENSP00000274026	CDC6,CCNB1,CCNA2
GO:0051315	attachment of mitotic spindle microtubules to kinetochore	2	10	1.88	0.0024	9606.ENSP00000261597,9606.ENSP00000361298	NDC80,KIF2C
GO:1904667	negative regulation of ubiquitin protein ligase activity	2	10	1.88	0.0024	9606.ENSP00000229758,9606.ENSP00000296509	FBXO5,MAD2L1
GO:0009411	response to UV	4	139	1.04	0.0028	9606.ENSP00000300035,9606.ENSP00000355958,9606.ENSP00000388648,9606.ENSP00000428489	KIAA0101,DTL,CHEK1,PBK
GO:0045835	negative regulation of meiotic nuclear division	2	11	1.84	0.0028	9606.ENSP00000229758,9606.ENSP00000358813	FBXO5,TTK
GO:0006977	DNA damage response, signal transduction by p53 class mediator resulting in cell cycle arrest	3	59	1.29	0.003	9606.ENSP00000216911,9606.ENSP00000256442,9606.ENSP00000378699	AURKA,CCNB1,CDK1
GO:0065007	biological regulation	42	11740	0.14	0.003	9606.ENSP00000209728,9606.ENSP00000216911,9606.ENSP00000228843,9606.ENSP00000229758,9606.ENSP00000247191,9606.ENSP00000256442,9606.ENSP00000260363,9606.ENSP00000260731,9606.ENSP00000261597,9606.ENSP00000274026,9606.ENSP00000275517,9606.ENSP00000281453,9606.ENSP00000288207,9606.ENSP00000296509,9606.ENSP00000298048,9606.ENSP00000300035,9606.ENSP00000300403,9606.ENSP00000302530,9606.ENSP00000310842,…	CDC6,AURKA,RAD51AP1,FBXO5,DLGAP5,CCNB1,KIF23,KIF11,NDC80,CCNA2,CDCA5,CENPU,CCNB2,MAD2L1,MELK,KIAA0101,TPX2,BUB1,FANCI,CKS1B,SPAG5,KNTC1,CDKN3,PRIM1,EXO1,CENPF,DTL,NEK2,ASPM,TTK,CEP55,KIF2C,RAD51,RFC4,HMMR,KIF20A,CDK1,CHEK1,RACGAP1,CDC45,TOP2A,PBK
GO:0035404	histone-serine phosphorylation	2	12	1.81	0.0031	9606.ENSP00000216911,9606.ENSP00000256442	AURKA,CCNB1
GO:0072425	signal transduction involved in G2 DNA damage checkpoint	2	12	1.81	0.0031	9606.ENSP00000355958,9606.ENSP00000388648	DTL,CHEK1
GO:0051382	kinetochore assembly	2	13	1.77	0.0035	9606.ENSP00000355922,9606.ENSP00000377007	CENPF,CENPN
GO:0055015	ventricular cardiac muscle cell development	2	13	1.77	0.0035	9606.ENSP00000256442,9606.ENSP00000378699	CCNB1,CDK1
GO:0031099	regeneration	4	151	1.01	0.0036	9606.ENSP00000216911,9606.ENSP00000256442,9606.ENSP00000274026,9606.ENSP00000378699	AURKA,CCNB1,CCNA2,CDK1
GO:0071478	cellular response to radiation	4	153	1	0.0037	9606.ENSP00000228843,9606.ENSP00000372088,9606.ENSP00000388648,9606.ENSP00000428489	RAD51AP1,RAD51,CHEK1,PBK
GO:0006338	chromatin remodeling	4	156	0.99	0.0039	9606.ENSP00000220514,9606.ENSP00000281453,9606.ENSP00000377007,9606.ENSP00000388648	OIP5,CENPU,CENPN,CHEK1
GO:0019953	sexual reproduction	8	764	0.6	0.0039	9606.ENSP00000216911,9606.ENSP00000229758,9606.ENSP00000256442,9606.ENSP00000356379,9606.ENSP00000358813,9606.ENSP00000378699,9606.ENSP00000404190,9606.ENSP00000411532	AURKA,FBXO5,CCNB1,ASPM,TTK,CDK1,RACGAP1,TOP2A
GO:0034501	protein localization to kinetochore	2	14	1.74	0.0039	9606.ENSP00000358813,9606.ENSP00000378699	TTK,CDK1
GO:0009314	response to radiation	6	425	0.73	0.0042	9606.ENSP00000228843,9606.ENSP00000300035,9606.ENSP00000355958,9606.ENSP00000372088,9606.ENSP00000388648,9606.ENSP00000428489	RAD51AP1,KIAA0101,DTL,RAD51,CHEK1,PBK
GO:0007076	mitotic chromosome condensation	2	15	1.71	0.0043	9606.ENSP00000251496,9606.ENSP00000275517	NCAPG,CDCA5
GO:0043170	macromolecule metabolic process	31	7453	0.2	0.0043	9606.ENSP00000209728,9606.ENSP00000216911,9606.ENSP00000228843,9606.ENSP00000247191,9606.ENSP00000253462,9606.ENSP00000256442,9606.ENSP00000274026,9606.ENSP00000275517,9606.ENSP00000281453,9606.ENSP00000288207,9606.ENSP00000296509,9606.ENSP00000298048,9606.ENSP00000300035,9606.ENSP00000302530,9606.ENSP00000310842,9606.ENSP00000335357,9606.ENSP00000350491,9606.ENSP00000355506,9606.ENSP00000355922,…	CDC6,AURKA,RAD51AP1,DLGAP5,GINS2,CCNB1,CCNA2,CDCA5,CENPU,CCNB2,MAD2L1,MELK,KIAA0101,BUB1,FANCI,CDKN3,PRIM1,EXO1,CENPF,DTL,NEK2,UBE2T,TTK,RAD51,RFC4,HMMR,CDK1,CHEK1,CDC45,TOP2A,PBK
GO:0000076	DNA replication checkpoint	2	16	1.68	0.0047	9606.ENSP00000209728,9606.ENSP00000405726	CDC6,CDC45
GO:0061351	neural precursor cell proliferation	3	72	1.2	0.0047	9606.ENSP00000298048,9606.ENSP00000356379,9606.ENSP00000404190	MELK,ASPM,RACGAP1
GO:0048477	oogenesis	3	74	1.19	0.005	9606.ENSP00000229758,9606.ENSP00000256442,9606.ENSP00000356379	FBXO5,CCNB1,ASPM
GO:0051641	cellular localization	14	2180	0.39	0.0051	9606.ENSP00000216911,9606.ENSP00000247191,9606.ENSP00000256442,9606.ENSP00000260363,9606.ENSP00000261597,9606.ENSP00000275517,9606.ENSP00000323300,9606.ENSP00000355922,9606.ENSP00000355966,9606.ENSP00000356379,9606.ENSP00000358813,9606.ENSP00000361298,9606.ENSP00000362146,9606.ENSP00000378699	AURKA,DLGAP5,CCNB1,KIF23,NDC80,CDCA5,SPAG5,CENPF,NEK2,ASPM,TTK,KIF2C,CDCA8,CDK1
GO:0018105	peptidyl-serine phosphorylation	4	173	0.95	0.0053	9606.ENSP00000216911,9606.ENSP00000256442,9606.ENSP00000358813,9606.ENSP00000378699	AURKA,CCNB1,TTK,CDK1
GO:0000920	septum digestion after cytokinesis	2	18	1.63	0.0056	9606.ENSP00000360540,9606.ENSP00000378356	CEP55,KIF20A
GO:0001556	oocyte maturation	2	18	1.63	0.0056	9606.ENSP00000229758,9606.ENSP00000256442	FBXO5,CCNB1
GO:0006271	DNA strand elongation involved in DNA replication	2	18	1.63	0.0056	9606.ENSP00000253462,9606.ENSP00000376272	GINS2,RFC4
GO:0007096	regulation of exit from mitosis	2	18	1.63	0.0056	9606.ENSP00000275517,9606.ENSP00000328236	CDCA5,KNTC1
GO:0007276	gamete generation	7	632	0.63	0.0056	9606.ENSP00000216911,9606.ENSP00000229758,9606.ENSP00000256442,9606.ENSP00000356379,9606.ENSP00000358813,9606.ENSP00000404190,9606.ENSP00000411532	AURKA,FBXO5,CCNB1,ASPM,TTK,RACGAP1,TOP2A
GO:0051347	positive regulation of transferase activity	7	630	0.63	0.0056	9606.ENSP00000209728,9606.ENSP00000256442,9606.ENSP00000300403,9606.ENSP00000311083,9606.ENSP00000355966,9606.ENSP00000376272,9606.ENSP00000378699	CDC6,CCNB1,TPX2,CKS1B,NEK2,RFC4,CDK1
GO:0031100	animal organ regeneration	3	79	1.16	0.0057	9606.ENSP00000216911,9606.ENSP00000274026,9606.ENSP00000378699	AURKA,CCNA2,CDK1
GO:0018107	peptidyl-threonine phosphorylation	3	80	1.16	0.0059	9606.ENSP00000358813,9606.ENSP00000378699,9606.ENSP00000388648	TTK,CDK1,CHEK1
GO:0071539	protein localization to centrosome	2	20	1.58	0.0065	9606.ENSP00000216911,9606.ENSP00000323300	AURKA,SPAG5
GO:0031399	regulation of protein modification process	12	1747	0.42	0.0066	9606.ENSP00000209728,9606.ENSP00000229758,9606.ENSP00000256442,9606.ENSP00000296509,9606.ENSP00000300403,9606.ENSP00000310842,9606.ENSP00000311083,9606.ENSP00000335357,9606.ENSP00000358813,9606.ENSP00000378699,9606.ENSP00000388648,9606.ENSP00000428489	CDC6,FBXO5,CCNB1,MAD2L1,TPX2,FANCI,CKS1B,CDKN3,TTK,CDK1,CHEK1,PBK
GO:0045132	meiotic chromosome segregation	3	85	1.13	0.0067	9606.ENSP00000302530,9606.ENSP00000358813,9606.ENSP00000411532	BUB1,TTK,TOP2A
GO:0007063	regulation of sister chromatid cohesion	2	21	1.56	0.0069	9606.ENSP00000275517,9606.ENSP00000302530	CDCA5,BUB1
GO:0007095	mitotic G2 DNA damage checkpoint	2	21	1.56	0.0069	9606.ENSP00000310842,9606.ENSP00000378699	FANCI,CDK1
GO:0032201	telomere maintenance via semi-conservative replication	2	21	1.56	0.0069	9606.ENSP00000350491,9606.ENSP00000376272	PRIM1,RFC4
GO:0043933	protein-containing complex subunit organization	12	1770	0.42	0.0071	9606.ENSP00000220514,9606.ENSP00000229758,9606.ENSP00000256442,9606.ENSP00000261597,9606.ENSP00000281453,9606.ENSP00000328236,9606.ENSP00000355922,9606.ENSP00000361298,9606.ENSP00000372088,9606.ENSP00000377007,9606.ENSP00000378699,9606.ENSP00000405726	OIP5,FBXO5,CCNB1,NDC80,CENPU,KNTC1,CENPF,KIF2C,RAD51,CENPN,CDK1,CDC45
GO:0046777	protein autophosphorylation	4	198	0.89	0.0078	9606.ENSP00000216911,9606.ENSP00000298048,9606.ENSP00000355966,9606.ENSP00000358813	AURKA,MELK,NEK2,TTK
GO:0006796	phosphate-containing compound metabolic process	13	2065	0.38	0.0084	9606.ENSP00000216911,9606.ENSP00000247191,9606.ENSP00000256442,9606.ENSP00000274026,9606.ENSP00000288207,9606.ENSP00000298048,9606.ENSP00000302530,9606.ENSP00000335357,9606.ENSP00000355966,9606.ENSP00000358813,9606.ENSP00000378699,9606.ENSP00000388648,9606.ENSP00000428489	AURKA,DLGAP5,CCNB1,CCNA2,CCNB2,MELK,BUB1,CDKN3,NEK2,TTK,CDK1,CHEK1,PBK
GO:0006275	regulation of DNA replication	3	96	1.08	0.0089	9606.ENSP00000209728,9606.ENSP00000376272,9606.ENSP00000378699	CDC6,RFC4,CDK1
GO:0051054	positive regulation of DNA metabolic process	4	209	0.87	0.0091	9606.ENSP00000355966,9606.ENSP00000372088,9606.ENSP00000376272,9606.ENSP00000378699	NEK2,RAD51,RFC4,CDK1
GO:0051304	chromosome separation	2	25	1.49	0.0091	9606.ENSP00000358813,9606.ENSP00000411532	TTK,TOP2A
GO:0051642	centrosome localization	2	25	1.49	0.0091	9606.ENSP00000216911,9606.ENSP00000356379	AURKA,ASPM
GO:0060045	positive regulation of cardiac muscle cell proliferation	2	25	1.49	0.0091	9606.ENSP00000256442,9606.ENSP00000378699	CCNB1,CDK1
GO:0051173	positive regulation of nitrogen compound metabolic process	16	2946	0.32	0.0103	9606.ENSP00000209728,9606.ENSP00000216911,9606.ENSP00000247191,9606.ENSP00000256442,9606.ENSP00000274026,9606.ENSP00000300403,9606.ENSP00000310842,9606.ENSP00000311083,9606.ENSP00000355958,9606.ENSP00000355966,9606.ENSP00000358813,9606.ENSP00000372088,9606.ENSP00000376272,9606.ENSP00000378699,9606.ENSP00000388648,9606.ENSP00000411532	CDC6,AURKA,DLGAP5,CCNB1,CCNA2,TPX2,FANCI,CKS1B,DTL,NEK2,TTK,RAD51,RFC4,CDK1,CHEK1,TOP2A
GO:0022411	cellular component disassembly	5	364	0.72	0.0104	9606.ENSP00000256442,9606.ENSP00000288207,9606.ENSP00000361298,9606.ENSP00000378699,9606.ENSP00000411532	CCNB1,CCNB2,KIF2C,CDK1,TOP2A
GO:0051246	regulation of protein metabolic process	15	2668	0.33	0.0104	9606.ENSP00000209728,9606.ENSP00000216911,9606.ENSP00000229758,9606.ENSP00000247191,9606.ENSP00000256442,9606.ENSP00000296509,9606.ENSP00000300403,9606.ENSP00000310842,9606.ENSP00000311083,9606.ENSP00000335357,9606.ENSP00000355958,9606.ENSP00000358813,9606.ENSP00000378699,9606.ENSP00000388648,9606.ENSP00000428489	CDC6,AURKA,FBXO5,DLGAP5,CCNB1,MAD2L1,TPX2,FANCI,CKS1B,CDKN3,DTL,TTK,CDK1,CHEK1,PBK
GO:0042176	regulation of protein catabolic process	5	368	0.72	0.0108	9606.ENSP00000216911,9606.ENSP00000247191,9606.ENSP00000296509,9606.ENSP00000355958,9606.ENSP00000428489	AURKA,DLGAP5,MAD2L1,DTL,PBK
GO:0051294	establishment of spindle orientation	2	28	1.44	0.0108	9606.ENSP00000261597,9606.ENSP00000323300	NDC80,SPAG5
GO:1900087	positive regulation of G1/S transition of mitotic cell cycle	2	28	1.44	0.0108	9606.ENSP00000209728,9606.ENSP00000405726	CDC6,CDC45
GO:0007405	neuroblast proliferation	2	30	1.41	0.0121	9606.ENSP00000356379,9606.ENSP00000404190	ASPM,RACGAP1
GO:0010638	positive regulation of organelle organization	6	552	0.62	0.0121	9606.ENSP00000216911,9606.ENSP00000247191,9606.ENSP00000256442,9606.ENSP00000275517,9606.ENSP00000323300,9606.ENSP00000355966	AURKA,DLGAP5,CCNB1,CDCA5,SPAG5,NEK2
GO:0032268	regulation of cellular protein metabolic process	14	2486	0.33	0.0142	9606.ENSP00000209728,9606.ENSP00000216911,9606.ENSP00000229758,9606.ENSP00000247191,9606.ENSP00000256442,9606.ENSP00000296509,9606.ENSP00000300403,9606.ENSP00000310842,9606.ENSP00000311083,9606.ENSP00000335357,9606.ENSP00000358813,9606.ENSP00000378699,9606.ENSP00000388648,9606.ENSP00000428489	CDC6,AURKA,FBXO5,DLGAP5,CCNB1,MAD2L1,TPX2,FANCI,CKS1B,CDKN3,TTK,CDK1,CHEK1,PBK
GO:0071312	cellular response to alkaloid	2	33	1.37	0.0142	9606.ENSP00000274026,9606.ENSP00000372088	CCNA2,RAD51
GO:0010604	positive regulation of macromolecule metabolic process	16	3081	0.3	0.0153	9606.ENSP00000209728,9606.ENSP00000216911,9606.ENSP00000247191,9606.ENSP00000256442,9606.ENSP00000274026,9606.ENSP00000300403,9606.ENSP00000310842,9606.ENSP00000311083,9606.ENSP00000355958,9606.ENSP00000355966,9606.ENSP00000358813,9606.ENSP00000372088,9606.ENSP00000376272,9606.ENSP00000378699,9606.ENSP00000388648,9606.ENSP00000411532	CDC6,AURKA,DLGAP5,CCNB1,CCNA2,TPX2,FANCI,CKS1B,DTL,NEK2,TTK,RAD51,RFC4,CDK1,CHEK1,TOP2A
GO:0016202	regulation of striated muscle tissue development	3	127	0.96	0.0172	9606.ENSP00000256442,9606.ENSP00000355922,9606.ENSP00000378699	CCNB1,CENPF,CDK1
GO:0042769	DNA damage response, detection of DNA damage	2	38	1.31	0.0176	9606.ENSP00000355958,9606.ENSP00000376272	DTL,RFC4
GO:1901796	regulation of signal transduction by p53 class mediator	3	129	0.95	0.0177	9606.ENSP00000216911,9606.ENSP00000300403,9606.ENSP00000388648	AURKA,TPX2,CHEK1
GO:0007062	sister chromatid cohesion	2	39	1.29	0.0183	9606.ENSP00000275517,9606.ENSP00000302530	CDCA5,BUB1
GO:0032434	regulation of proteasomal ubiquitin-dependent protein catabolic process	3	131	0.94	0.0183	9606.ENSP00000216911,9606.ENSP00000247191,9606.ENSP00000428489	AURKA,DLGAP5,PBK
GO:0065003	protein-containing complex assembly	10	1514	0.4	0.0187	9606.ENSP00000220514,9606.ENSP00000229758,9606.ENSP00000256442,9606.ENSP00000281453,9606.ENSP00000328236,9606.ENSP00000355922,9606.ENSP00000372088,9606.ENSP00000377007,9606.ENSP00000378699,9606.ENSP00000405726	OIP5,FBXO5,CCNB1,CENPU,KNTC1,CENPF,RAD51,CENPN,CDK1,CDC45
GO:0070317	negative regulation of G0 to G1 transition	2	40	1.28	0.0189	9606.ENSP00000372088,9606.ENSP00000388648	RAD51,CHEK1
GO:0090224	regulation of spindle organization	2	41	1.27	0.0197	9606.ENSP00000300403,9606.ENSP00000323300	TPX2,SPAG5
GO:0009628	response to abiotic stimulus	8	1052	0.47	0.02	9606.ENSP00000228843,9606.ENSP00000256442,9606.ENSP00000274026,9606.ENSP00000300035,9606.ENSP00000355958,9606.ENSP00000372088,9606.ENSP00000388648,9606.ENSP00000428489	RAD51AP1,CCNB1,CCNA2,KIAA0101,DTL,RAD51,CHEK1,PBK
GO:0034622	cellular protein-containing complex assembly	7	832	0.51	0.0201	9606.ENSP00000220514,9606.ENSP00000229758,9606.ENSP00000281453,9606.ENSP00000355922,9606.ENSP00000372088,9606.ENSP00000377007,9606.ENSP00000405726	OIP5,FBXO5,CENPU,CENPF,RAD51,CENPN,CDC45
GO:0048523	negative regulation of cellular process	20	4454	0.24	0.0216	9606.ENSP00000209728,9606.ENSP00000216911,9606.ENSP00000229758,9606.ENSP00000256442,9606.ENSP00000296509,9606.ENSP00000302530,9606.ENSP00000310842,9606.ENSP00000328236,9606.ENSP00000335357,9606.ENSP00000355922,9606.ENSP00000355958,9606.ENSP00000355966,9606.ENSP00000356379,9606.ENSP00000358813,9606.ENSP00000372088,9606.ENSP00000378699,9606.ENSP00000388648,9606.ENSP00000405726,9606.ENSP00000411532,…	CDC6,AURKA,FBXO5,CCNB1,MAD2L1,BUB1,FANCI,KNTC1,CDKN3,CENPF,DTL,NEK2,ASPM,TTK,RAD51,CDK1,CHEK1,CDC45,TOP2A,PBK
GO:0031109	microtubule polymerization or depolymerization	2	44	1.24	0.0221	9606.ENSP00000229758,9606.ENSP00000361298	FBXO5,KIF2C
GO:1900544	positive regulation of purine nucleotide metabolic process	2	44	1.24	0.0221	9606.ENSP00000256442,9606.ENSP00000378699	CCNB1,CDK1
GO:0051171	regulation of nitrogen compound metabolic process	24	5827	0.2	0.0236	9606.ENSP00000209728,9606.ENSP00000216911,9606.ENSP00000228843,9606.ENSP00000229758,9606.ENSP00000247191,9606.ENSP00000256442,9606.ENSP00000274026,9606.ENSP00000281453,9606.ENSP00000296509,9606.ENSP00000300403,9606.ENSP00000310842,9606.ENSP00000311083,9606.ENSP00000335357,9606.ENSP00000355922,9606.ENSP00000355958,9606.ENSP00000355966,9606.ENSP00000358813,9606.ENSP00000372088,9606.ENSP00000376272,…	CDC6,AURKA,RAD51AP1,FBXO5,DLGAP5,CCNB1,CCNA2,CENPU,MAD2L1,TPX2,FANCI,CKS1B,CDKN3,CENPF,DTL,NEK2,TTK,RAD51,RFC4,CDK1,CHEK1,CDC45,TOP2A,PBK
GO:0006807	nitrogen compound metabolic process	31	8349	0.15	0.0237	9606.ENSP00000209728,9606.ENSP00000216911,9606.ENSP00000228843,9606.ENSP00000247191,9606.ENSP00000253462,9606.ENSP00000256442,9606.ENSP00000274026,9606.ENSP00000275517,9606.ENSP00000281453,9606.ENSP00000288207,9606.ENSP00000296509,9606.ENSP00000298048,9606.ENSP00000300035,9606.ENSP00000302530,9606.ENSP00000310842,9606.ENSP00000335357,9606.ENSP00000350491,9606.ENSP00000355506,9606.ENSP00000355922,…	CDC6,AURKA,RAD51AP1,DLGAP5,GINS2,CCNB1,CCNA2,CDCA5,CENPU,CCNB2,MAD2L1,MELK,KIAA0101,BUB1,FANCI,CDKN3,PRIM1,EXO1,CENPF,DTL,NEK2,UBE2T,TTK,RAD51,RFC4,HMMR,CDK1,CHEK1,CDC45,TOP2A,PBK
GO:0006511	ubiquitin-dependent protein catabolic process	5	461	0.62	0.0239	9606.ENSP00000216911,9606.ENSP00000256442,9606.ENSP00000296509,9606.ENSP00000355958,9606.ENSP00000378699	AURKA,CCNB1,MAD2L1,DTL,CDK1
GO:0051247	positive regulation of protein metabolic process	10	1587	0.38	0.0243	9606.ENSP00000209728,9606.ENSP00000216911,9606.ENSP00000247191,9606.ENSP00000256442,9606.ENSP00000300403,9606.ENSP00000310842,9606.ENSP00000311083,9606.ENSP00000355958,9606.ENSP00000358813,9606.ENSP00000378699	CDC6,AURKA,DLGAP5,CCNB1,TPX2,FANCI,CKS1B,DTL,TTK,CDK1
GO:0007131	reciprocal meiotic recombination	2	48	1.2	0.025	9606.ENSP00000372088,9606.ENSP00000411532	RAD51,TOP2A
GO:0006928	movement of cell or subcellular component	9	1355	0.41	0.026	9606.ENSP00000247191,9606.ENSP00000260363,9606.ENSP00000260731,9606.ENSP00000324020,9606.ENSP00000356379,9606.ENSP00000361298,9606.ENSP00000378356,9606.ENSP00000378699,9606.ENSP00000404190	DLGAP5,KIF23,KIF11,KIF15,ASPM,KIF2C,KIF20A,CDK1,RACGAP1
GO:0006464	cellular protein modification process	15	2999	0.28	0.0261	9606.ENSP00000216911,9606.ENSP00000247191,9606.ENSP00000256442,9606.ENSP00000274026,9606.ENSP00000288207,9606.ENSP00000298048,9606.ENSP00000302530,9606.ENSP00000335357,9606.ENSP00000355958,9606.ENSP00000355966,9606.ENSP00000356243,9606.ENSP00000358813,9606.ENSP00000378699,9606.ENSP00000388648,9606.ENSP00000428489	AURKA,DLGAP5,CCNB1,CCNA2,CCNB2,MELK,BUB1,CDKN3,DTL,NEK2,UBE2T,TTK,CDK1,CHEK1,PBK
GO:0090304	nucleic acid metabolic process	18	3941	0.24	0.0278	9606.ENSP00000209728,9606.ENSP00000228843,9606.ENSP00000253462,9606.ENSP00000275517,9606.ENSP00000281453,9606.ENSP00000300035,9606.ENSP00000310842,9606.ENSP00000350491,9606.ENSP00000355506,9606.ENSP00000355922,9606.ENSP00000355958,9606.ENSP00000356243,9606.ENSP00000372088,9606.ENSP00000376272,9606.ENSP00000378699,9606.ENSP00000388648,9606.ENSP00000405726,9606.ENSP00000411532	CDC6,RAD51AP1,GINS2,CDCA5,CENPU,KIAA0101,FANCI,PRIM1,EXO1,CENPF,DTL,UBE2T,RAD51,RFC4,CDK1,CHEK1,CDC45,TOP2A
GO:2001252	positive regulation of chromosome organization	3	160	0.86	0.0282	9606.ENSP00000247191,9606.ENSP00000256442,9606.ENSP00000355966	DLGAP5,CCNB1,NEK2
GO:0071900	regulation of protein serine/threonine kinase activity	5	488	0.59	0.0286	9606.ENSP00000209728,9606.ENSP00000256442,9606.ENSP00000311083,9606.ENSP00000335357,9606.ENSP00000378699	CDC6,CCNB1,CKS1B,CDKN3,CDK1
GO:1902275	regulation of chromatin organization	3	162	0.85	0.029	9606.ENSP00000256442,9606.ENSP00000388648,9606.ENSP00000405726	CCNB1,CHEK1,CDC45
GO:0007163	establishment or maintenance of cell polarity	3	163	0.85	0.0294	9606.ENSP00000261597,9606.ENSP00000323300,9606.ENSP00000361298	NDC80,SPAG5,KIF2C
GO:0031325	positive regulation of cellular metabolic process	15	3060	0.27	0.0304	9606.ENSP00000209728,9606.ENSP00000216911,9606.ENSP00000247191,9606.ENSP00000256442,9606.ENSP00000274026,9606.ENSP00000300403,9606.ENSP00000310842,9606.ENSP00000311083,9606.ENSP00000355966,9606.ENSP00000358813,9606.ENSP00000372088,9606.ENSP00000376272,9606.ENSP00000378699,9606.ENSP00000388648,9606.ENSP00000411532	CDC6,AURKA,DLGAP5,CCNB1,CCNA2,TPX2,FANCI,CKS1B,NEK2,TTK,RAD51,RFC4,CDK1,CHEK1,TOP2A
GO:0080090	regulation of primary metabolic process	24	5982	0.19	0.0311	9606.ENSP00000209728,9606.ENSP00000216911,9606.ENSP00000228843,9606.ENSP00000229758,9606.ENSP00000247191,9606.ENSP00000256442,9606.ENSP00000274026,9606.ENSP00000281453,9606.ENSP00000296509,9606.ENSP00000300403,9606.ENSP00000310842,9606.ENSP00000311083,9606.ENSP00000335357,9606.ENSP00000355922,9606.ENSP00000355958,9606.ENSP00000355966,9606.ENSP00000358813,9606.ENSP00000372088,9606.ENSP00000376272,…	CDC6,AURKA,RAD51AP1,FBXO5,DLGAP5,CCNB1,CCNA2,CENPU,MAD2L1,TPX2,FANCI,CKS1B,CDKN3,CENPF,DTL,NEK2,TTK,RAD51,RFC4,CDK1,CHEK1,CDC45,TOP2A,PBK
GO:0045860	positive regulation of protein kinase activity	5	517	0.57	0.035	9606.ENSP00000209728,9606.ENSP00000256442,9606.ENSP00000300403,9606.ENSP00000311083,9606.ENSP00000378699	CDC6,CCNB1,TPX2,CKS1B,CDK1
GO:0006513	protein monoubiquitination	2	61	1.1	0.0362	9606.ENSP00000355958,9606.ENSP00000356243	DTL,UBE2T
GO:0060255	regulation of macromolecule metabolic process	24	6072	0.18	0.0371	9606.ENSP00000209728,9606.ENSP00000216911,9606.ENSP00000228843,9606.ENSP00000229758,9606.ENSP00000247191,9606.ENSP00000256442,9606.ENSP00000274026,9606.ENSP00000281453,9606.ENSP00000296509,9606.ENSP00000300403,9606.ENSP00000310842,9606.ENSP00000311083,9606.ENSP00000335357,9606.ENSP00000355922,9606.ENSP00000355958,9606.ENSP00000355966,9606.ENSP00000358813,9606.ENSP00000372088,9606.ENSP00000376272,…	CDC6,AURKA,RAD51AP1,FBXO5,DLGAP5,CCNB1,CCNA2,CENPU,MAD2L1,TPX2,FANCI,CKS1B,CDKN3,CENPF,DTL,NEK2,TTK,RAD51,RFC4,CDK1,CHEK1,CDC45,TOP2A,PBK
GO:0071902	positive regulation of protein serine/threonine kinase activity	4	340	0.65	0.0374	9606.ENSP00000209728,9606.ENSP00000256442,9606.ENSP00000311083,9606.ENSP00000378699	CDC6,CCNB1,CKS1B,CDK1
GO:0071479	cellular response to ionizing radiation	2	64	1.08	0.0391	9606.ENSP00000228843,9606.ENSP00000372088	RAD51AP1,RAD51
GO:0032147	activation of protein kinase activity	4	347	0.65	0.0396	9606.ENSP00000256442,9606.ENSP00000300403,9606.ENSP00000311083,9606.ENSP00000378699	CCNB1,TPX2,CKS1B,CDK1
GO:0007569	cell aging	2	66	1.07	0.041	9606.ENSP00000378699,9606.ENSP00000388648	CDK1,CHEK1
GO:0070192	chromosome organization involved in meiotic cell cycle	2	67	1.06	0.042	9606.ENSP00000302530,9606.ENSP00000372088	BUB1,RAD51
GO:0031396	regulation of protein ubiquitination	3	192	0.78	0.0427	9606.ENSP00000229758,9606.ENSP00000296509,9606.ENSP00000310842	FBXO5,MAD2L1,FANCI
GO:2000573	positive regulation of DNA biosynthetic process	2	68	1.05	0.0429	9606.ENSP00000355966,9606.ENSP00000376272	NEK2,RFC4
GO:0032270	positive regulation of cellular protein metabolic process	9	1496	0.36	0.0434	9606.ENSP00000209728,9606.ENSP00000216911,9606.ENSP00000247191,9606.ENSP00000256442,9606.ENSP00000300403,9606.ENSP00000310842,9606.ENSP00000311083,9606.ENSP00000358813,9606.ENSP00000378699	CDC6,AURKA,DLGAP5,CCNB1,TPX2,FANCI,CKS1B,TTK,CDK1
GO:0045935	positive regulation of nucleobase-containing compound metabolic process	10	1770	0.34	0.0444	9606.ENSP00000247191,9606.ENSP00000256442,9606.ENSP00000274026,9606.ENSP00000311083,9606.ENSP00000355966,9606.ENSP00000372088,9606.ENSP00000376272,9606.ENSP00000378699,9606.ENSP00000388648,9606.ENSP00000411532	DLGAP5,CCNB1,CCNA2,CKS1B,NEK2,RAD51,RFC4,CDK1,CHEK1,TOP2A
GO:0045859	regulation of protein kinase activity	6	788	0.47	0.0483	9606.ENSP00000209728,9606.ENSP00000256442,9606.ENSP00000300403,9606.ENSP00000311083,9606.ENSP00000335357,9606.ENSP00000378699	CDC6,CCNB1,TPX2,CKS1B,CDKN3,CDK1
GO:0044237	cellular metabolic process	31	8797	0.13	0.0493	9606.ENSP00000209728,9606.ENSP00000216911,9606.ENSP00000228843,9606.ENSP00000247191,9606.ENSP00000253462,9606.ENSP00000256442,9606.ENSP00000274026,9606.ENSP00000275517,9606.ENSP00000281453,9606.ENSP00000288207,9606.ENSP00000296509,9606.ENSP00000298048,9606.ENSP00000300035,9606.ENSP00000302530,9606.ENSP00000310842,9606.ENSP00000335357,9606.ENSP00000350491,9606.ENSP00000355506,9606.ENSP00000355922,…	CDC6,AURKA,RAD51AP1,DLGAP5,GINS2,CCNB1,CCNA2,CDCA5,CENPU,CCNB2,MAD2L1,MELK,KIAA0101,BUB1,FANCI,CDKN3,PRIM1,EXO1,CENPF,DTL,NEK2,UBE2T,TTK,RAD51,RFC4,HMMR,CDK1,CHEK1,CDC45,TOP2A,PBK

## Sheet: Stable9
Supplementary Table 9.GO molecular function (MF) enrichment analysis of 50 co-expressed genes of C1ORF112 derived by STRING tools.
GO term ID	term description	observed gene count	background gene count	strength	false discovery rate	matching proteins in your network (IDs)	matching proteins in your network (symbols)
GO:0005524	ATP binding	19	1462	0.7	3.75e-07	9606.ENSP00000209728,9606.ENSP00000216911,9606.ENSP00000260363,9606.ENSP00000260731,9606.ENSP00000298048,9606.ENSP00000300403,9606.ENSP00000302530,9606.ENSP00000324020,9606.ENSP00000355966,9606.ENSP00000356243,9606.ENSP00000358813,9606.ENSP00000361298,9606.ENSP00000372088,9606.ENSP00000376272,9606.ENSP00000378356,9606.ENSP00000378699,9606.ENSP00000388648,9606.ENSP00000411532,9606.ENSP00000428489	CDC6,AURKA,KIF23,KIF11,MELK,TPX2,BUB1,KIF15,NEK2,UBE2T,TTK,KIF2C,RAD51,RFC4,KIF20A,CDK1,CHEK1,TOP2A,PBK
GO:0008144	drug binding	19	1710	0.63	1.2e-06	9606.ENSP00000209728,9606.ENSP00000216911,9606.ENSP00000260363,9606.ENSP00000260731,9606.ENSP00000298048,9606.ENSP00000300403,9606.ENSP00000302530,9606.ENSP00000324020,9606.ENSP00000355966,9606.ENSP00000356243,9606.ENSP00000358813,9606.ENSP00000361298,9606.ENSP00000372088,9606.ENSP00000376272,9606.ENSP00000378356,9606.ENSP00000378699,9606.ENSP00000388648,9606.ENSP00000411532,9606.ENSP00000428489	CDC6,AURKA,KIF23,KIF11,MELK,TPX2,BUB1,KIF15,NEK2,UBE2T,TTK,KIF2C,RAD51,RFC4,KIF20A,CDK1,CHEK1,TOP2A,PBK
GO:0019900	kinase binding	12	678	0.83	3.07e-06	9606.ENSP00000209728,9606.ENSP00000216911,9606.ENSP00000229758,9606.ENSP00000256442,9606.ENSP00000260731,9606.ENSP00000274026,9606.ENSP00000300403,9606.ENSP00000311083,9606.ENSP00000356379,9606.ENSP00000378356,9606.ENSP00000404190,9606.ENSP00000411532	CDC6,AURKA,FBXO5,CCNB1,KIF11,CCNA2,TPX2,CKS1B,ASPM,KIF20A,RACGAP1,TOP2A
GO:0004674	protein serine/threonine kinase activity	10	444	0.94	3.58e-06	9606.ENSP00000216911,9606.ENSP00000256442,9606.ENSP00000288207,9606.ENSP00000298048,9606.ENSP00000302530,9606.ENSP00000355966,9606.ENSP00000358813,9606.ENSP00000378699,9606.ENSP00000388648,9606.ENSP00000428489	AURKA,CCNB1,CCNB2,MELK,BUB1,NEK2,TTK,CDK1,CHEK1,PBK
GO:0035173	histone kinase activity	4	16	1.98	3.58e-06	9606.ENSP00000216911,9606.ENSP00000256442,9606.ENSP00000378699,9606.ENSP00000388648	AURKA,CCNB1,CDK1,CHEK1
GO:0097367	carbohydrate derivative binding	20	2163	0.55	3.58e-06	9606.ENSP00000209728,9606.ENSP00000216911,9606.ENSP00000260363,9606.ENSP00000260731,9606.ENSP00000298048,9606.ENSP00000300403,9606.ENSP00000302530,9606.ENSP00000324020,9606.ENSP00000355966,9606.ENSP00000356243,9606.ENSP00000358813,9606.ENSP00000361298,9606.ENSP00000372088,9606.ENSP00000376272,9606.ENSP00000377492,9606.ENSP00000378356,9606.ENSP00000378699,9606.ENSP00000388648,9606.ENSP00000411532,…	CDC6,AURKA,KIF23,KIF11,MELK,TPX2,BUB1,KIF15,NEK2,UBE2T,TTK,KIF2C,RAD51,RFC4,HMMR,KIF20A,CDK1,CHEK1,TOP2A,PBK
GO:0019901	protein kinase binding	11	599	0.85	5.34e-06	9606.ENSP00000216911,9606.ENSP00000229758,9606.ENSP00000256442,9606.ENSP00000260731,9606.ENSP00000274026,9606.ENSP00000300403,9606.ENSP00000311083,9606.ENSP00000356379,9606.ENSP00000378356,9606.ENSP00000404190,9606.ENSP00000411532	AURKA,FBXO5,CCNB1,KIF11,CCNA2,TPX2,CKS1B,ASPM,KIF20A,RACGAP1,TOP2A
GO:0036094	small molecule binding	20	2460	0.49	1.76e-05	9606.ENSP00000209728,9606.ENSP00000216911,9606.ENSP00000260363,9606.ENSP00000260731,9606.ENSP00000298048,9606.ENSP00000300403,9606.ENSP00000302530,9606.ENSP00000324020,9606.ENSP00000355966,9606.ENSP00000356243,9606.ENSP00000358813,9606.ENSP00000361298,9606.ENSP00000372088,9606.ENSP00000376272,9606.ENSP00000377492,9606.ENSP00000378356,9606.ENSP00000378699,9606.ENSP00000388648,9606.ENSP00000411532,…	CDC6,AURKA,KIF23,KIF11,MELK,TPX2,BUB1,KIF15,NEK2,UBE2T,TTK,KIF2C,RAD51,RFC4,HMMR,KIF20A,CDK1,CHEK1,TOP2A,PBK
GO:0043168	anion binding	21	2696	0.48	1.76e-05	9606.ENSP00000209728,9606.ENSP00000216911,9606.ENSP00000260363,9606.ENSP00000260731,9606.ENSP00000298048,9606.ENSP00000300403,9606.ENSP00000302530,9606.ENSP00000324020,9606.ENSP00000355966,9606.ENSP00000356243,9606.ENSP00000358813,9606.ENSP00000361298,9606.ENSP00000372088,9606.ENSP00000376272,9606.ENSP00000377492,9606.ENSP00000378356,9606.ENSP00000378699,9606.ENSP00000388648,9606.ENSP00000404190,…	CDC6,AURKA,KIF23,KIF11,MELK,TPX2,BUB1,KIF15,NEK2,UBE2T,TTK,KIF2C,RAD51,RFC4,HMMR,KIF20A,CDK1,CHEK1,RACGAP1,TOP2A,PBK
GO:0008017	microtubule binding	7	253	1.03	4.87e-05	9606.ENSP00000260363,9606.ENSP00000260731,9606.ENSP00000323300,9606.ENSP00000324020,9606.ENSP00000361298,9606.ENSP00000378356,9606.ENSP00000404190	KIF23,KIF11,SPAG5,KIF15,KIF2C,KIF20A,RACGAP1
GO:0003777	microtubule motor activity	5	110	1.24	0.00011	9606.ENSP00000260363,9606.ENSP00000260731,9606.ENSP00000324020,9606.ENSP00000361298,9606.ENSP00000378356	KIF23,KIF11,KIF15,KIF2C,KIF20A
GO:0019899	enzyme binding	17	2197	0.47	0.00022	9606.ENSP00000209728,9606.ENSP00000216911,9606.ENSP00000229758,9606.ENSP00000256442,9606.ENSP00000260731,9606.ENSP00000274026,9606.ENSP00000300403,9606.ENSP00000310842,9606.ENSP00000311083,9606.ENSP00000355966,9606.ENSP00000356243,9606.ENSP00000356379,9606.ENSP00000372088,9606.ENSP00000376272,9606.ENSP00000378356,9606.ENSP00000404190,9606.ENSP00000411532	CDC6,AURKA,FBXO5,CCNB1,KIF11,CCNA2,TPX2,FANCI,CKS1B,NEK2,UBE2T,ASPM,RAD51,RFC4,KIF20A,RACGAP1,TOP2A
GO:0016772	transferase activity, transferring phosphorus-containing groups	11	982	0.63	0.00029	9606.ENSP00000216911,9606.ENSP00000256442,9606.ENSP00000288207,9606.ENSP00000298048,9606.ENSP00000302530,9606.ENSP00000350491,9606.ENSP00000355966,9606.ENSP00000358813,9606.ENSP00000378699,9606.ENSP00000388648,9606.ENSP00000428489	AURKA,CCNB1,CCNB2,MELK,BUB1,PRIM1,NEK2,TTK,CDK1,CHEK1,PBK
GO:0003682	chromatin binding	8	501	0.79	0.00034	9606.ENSP00000275517,9606.ENSP00000300035,9606.ENSP00000355506,9606.ENSP00000355922,9606.ENSP00000356243,9606.ENSP00000378699,9606.ENSP00000405726,9606.ENSP00000411532	CDCA5,KIAA0101,EXO1,CENPF,UBE2T,CDK1,CDC45,TOP2A
GO:0016887	ATPase activity	7	392	0.84	0.00049	9606.ENSP00000260363,9606.ENSP00000260731,9606.ENSP00000324020,9606.ENSP00000361298,9606.ENSP00000372088,9606.ENSP00000378356,9606.ENSP00000411532	KIF23,KIF11,KIF15,KIF2C,RAD51,KIF20A,TOP2A
GO:0004693	cyclin-dependent protein serine/threonine kinase activity	3	33	1.54	0.00072	9606.ENSP00000256442,9606.ENSP00000288207,9606.ENSP00000378699	CCNB1,CCNB2,CDK1
GO:0003697	single-stranded DNA binding	4	99	1.19	0.0009	9606.ENSP00000228843,9606.ENSP00000350491,9606.ENSP00000372088,9606.ENSP00000405726	RAD51AP1,PRIM1,RAD51,CDC45
GO:0061575	cyclin-dependent protein serine/threonine kinase activator activity	2	6	2.11	0.0011	9606.ENSP00000256442,9606.ENSP00000311083	CCNB1,CKS1B
GO:0017111	nucleoside-triphosphatase activity	8	778	0.6	0.005	9606.ENSP00000260363,9606.ENSP00000260731,9606.ENSP00000324020,9606.ENSP00000361298,9606.ENSP00000372088,9606.ENSP00000378356,9606.ENSP00000405726,9606.ENSP00000411532	KIF23,KIF11,KIF15,KIF2C,RAD51,KIF20A,CDC45,TOP2A
GO:0070182	DNA polymerase binding	2	15	1.71	0.005	9606.ENSP00000310842,9606.ENSP00000372088	FANCI,RAD51
GO:0140097	catalytic activity, acting on DNA	4	173	0.95	0.0062	9606.ENSP00000355506,9606.ENSP00000372088,9606.ENSP00000405726,9606.ENSP00000411532	EXO1,RAD51,CDC45,TOP2A
GO:0005515	protein binding	28	6607	0.21	0.0076	9606.ENSP00000209728,9606.ENSP00000216911,9606.ENSP00000220514,9606.ENSP00000229758,9606.ENSP00000256442,9606.ENSP00000260363,9606.ENSP00000260731,9606.ENSP00000261597,9606.ENSP00000274026,9606.ENSP00000296509,9606.ENSP00000300403,9606.ENSP00000310842,9606.ENSP00000311083,9606.ENSP00000323300,9606.ENSP00000324020,9606.ENSP00000355922,9606.ENSP00000355966,9606.ENSP00000356243,9606.ENSP00000356379,…	CDC6,AURKA,OIP5,FBXO5,CCNB1,KIF23,KIF11,NDC80,CCNA2,MAD2L1,TPX2,FANCI,CKS1B,SPAG5,KIF15,CENPF,NEK2,UBE2T,ASPM,TTK,KIF2C,RAD51,RFC4,KIF20A,CDK1,CHEK1,RACGAP1,TOP2A
GO:1901363	heterocyclic compound binding	24	5305	0.24	0.0087	9606.ENSP00000209728,9606.ENSP00000216911,9606.ENSP00000228843,9606.ENSP00000260363,9606.ENSP00000260731,9606.ENSP00000298048,9606.ENSP00000300403,9606.ENSP00000302530,9606.ENSP00000310842,9606.ENSP00000324020,9606.ENSP00000350491,9606.ENSP00000355506,9606.ENSP00000355966,9606.ENSP00000356243,9606.ENSP00000358813,9606.ENSP00000361298,9606.ENSP00000372088,9606.ENSP00000376272,9606.ENSP00000378356,…	CDC6,AURKA,RAD51AP1,KIF23,KIF11,MELK,TPX2,BUB1,FANCI,KIF15,PRIM1,EXO1,NEK2,UBE2T,TTK,KIF2C,RAD51,RFC4,KIF20A,CDK1,CHEK1,CDC45,TOP2A,PBK
GO:0097159	organic cyclic compound binding	24	5382	0.23	0.0105	9606.ENSP00000209728,9606.ENSP00000216911,9606.ENSP00000228843,9606.ENSP00000260363,9606.ENSP00000260731,9606.ENSP00000298048,9606.ENSP00000300403,9606.ENSP00000302530,9606.ENSP00000310842,9606.ENSP00000324020,9606.ENSP00000350491,9606.ENSP00000355506,9606.ENSP00000355966,9606.ENSP00000356243,9606.ENSP00000358813,9606.ENSP00000361298,9606.ENSP00000372088,9606.ENSP00000376272,9606.ENSP00000378356,…	CDC6,AURKA,RAD51AP1,KIF23,KIF11,MELK,TPX2,BUB1,FANCI,KIF15,PRIM1,EXO1,NEK2,UBE2T,TTK,KIF2C,RAD51,RFC4,KIF20A,CDK1,CHEK1,CDC45,TOP2A,PBK
GO:0140096	catalytic activity, acting on a protein	13	2176	0.36	0.0145	9606.ENSP00000216911,9606.ENSP00000247191,9606.ENSP00000256442,9606.ENSP00000288207,9606.ENSP00000298048,9606.ENSP00000302530,9606.ENSP00000335357,9606.ENSP00000355966,9606.ENSP00000356243,9606.ENSP00000358813,9606.ENSP00000378699,9606.ENSP00000388648,9606.ENSP00000428489	AURKA,DLGAP5,CCNB1,CCNB2,MELK,BUB1,CDKN3,NEK2,UBE2T,TTK,CDK1,CHEK1,PBK
GO:0043167	ion binding	25	6066	0.2	0.0228	9606.ENSP00000209728,9606.ENSP00000216911,9606.ENSP00000220514,9606.ENSP00000229758,9606.ENSP00000260363,9606.ENSP00000260731,9606.ENSP00000298048,9606.ENSP00000300403,9606.ENSP00000302530,9606.ENSP00000324020,9606.ENSP00000350491,9606.ENSP00000355506,9606.ENSP00000355966,9606.ENSP00000356243,9606.ENSP00000358813,9606.ENSP00000361298,9606.ENSP00000372088,9606.ENSP00000376272,9606.ENSP00000377492,…	CDC6,AURKA,OIP5,FBXO5,KIF23,KIF11,MELK,TPX2,BUB1,KIF15,PRIM1,EXO1,NEK2,UBE2T,TTK,KIF2C,RAD51,RFC4,HMMR,KIF20A,CDK1,CHEK1,RACGAP1,TOP2A,PBK
GO:0004712	protein serine/threonine/tyrosine kinase activity	2	42	1.26	0.0239	9606.ENSP00000216911,9606.ENSP00000358813	AURKA,TTK
GO:0003824	catalytic activity	23	5592	0.2	0.0348	9606.ENSP00000216911,9606.ENSP00000247191,9606.ENSP00000256442,9606.ENSP00000260363,9606.ENSP00000260731,9606.ENSP00000288207,9606.ENSP00000298048,9606.ENSP00000302530,9606.ENSP00000324020,9606.ENSP00000335357,9606.ENSP00000350491,9606.ENSP00000355506,9606.ENSP00000355966,9606.ENSP00000356243,9606.ENSP00000358813,9606.ENSP00000361298,9606.ENSP00000372088,9606.ENSP00000378356,9606.ENSP00000378699,…	AURKA,DLGAP5,CCNB1,KIF23,KIF11,CCNB2,MELK,BUB1,KIF15,CDKN3,PRIM1,EXO1,NEK2,UBE2T,TTK,KIF2C,RAD51,KIF20A,CDK1,CHEK1,CDC45,TOP2A,PBK
GO:0016740	transferase activity	12	2250	0.31	0.0447	9606.ENSP00000216911,9606.ENSP00000256442,9606.ENSP00000288207,9606.ENSP00000298048,9606.ENSP00000302530,9606.ENSP00000350491,9606.ENSP00000355966,9606.ENSP00000356243,9606.ENSP00000358813,9606.ENSP00000378699,9606.ENSP00000388648,9606.ENSP00000428489	AURKA,CCNB1,CCNB2,MELK,BUB1,PRIM1,NEK2,UBE2T,TTK,CDK1,CHEK1,PBK
